# Supplementary material for: Chilling-induced phosphorylation of IPA1 by OsSAPK6 activates chilling tolerance responses in rice
Source: Cell Discov. 2022 Jul 26;8:71. doi: 10.1038/s41421-022-00413-2 (PMC9325753; doi:10.1038/s41421-022-00413-2)
Supplement: Supplementary file 2 — Supplementary Table 1 [file 41421_2022_413_MOESM2_ESM.xlsx]

## Sheet: Sheet1
Supplemental Table 1. Identification of OsSAPK6 interaction protein IPA1 by LC-MS/MS.
Accession	Description	Score	Coverage
LOC_Os02g34600.2 protein	- CAMK includes calcium/calmodulin depedent protein kinases, expressed - [CAMK_CAMK_like.13]	75.2212	57.4
LOC_Os10g21268.1 protein	ribulose bisphosphate carboxylase large chain precursor, putative, expressed	54.9258	38.02
LOC_Os10g21266.1 protein	ATP synthase subunit beta, putative, expressed	53.9885	54.22
LOC_Os08g39890.1 protein	OsSPL14 - SBP-box gene family member, expressed	47.2818	29.75
LOC_Os12g10570.1 protein	ATP synthase subunit beta, putative, expressed	41.9731	46.59
LOC_Os03g51600.2 protein	tubulin/FtsZ domain containing protein, putative, expressed	41.943	44.11
LOC_Os11g47760.1 protein	DnaK family protein, putative, expressed	40.2614	26.96
LOC_Os02g38210.1 protein	elongation factor Tu, putative, expressed	36.8829	29.34
LOC_Os03g16860.2 protein	DnaK family protein, putative, expressed	35.8408	24.47
LOC_Os06g02380.1 protein	T-complex protein, putative, expressed	34.2545	34.78
LOC_Os12g17910.1 protein	T-complex protein, putative, expressed	34.1638	29.76
LOC_Os07g04840.1 protein	PsbP, putative, expressed	33.8182	52.36
LOC_Os04g16740.1 protein	ATP synthase subunit alpha, putative, expressed	31.6605	31.76
LOC_Os12g10580.1 protein	ribulose bisphosphate carboxylase large chain precursor, putative, expressed	31.0423	16.9
LOC_Os09g08910.1 protein	ATP synthase, putative, expressed	29.074	21.22
LOC_Os02g02410.1 protein	DnaK family protein, putative, expressed	28.638	21.05
LOC_Os01g05970.1 protein	OsFBO1 - F-box and other domain containing protein, expressed	28.5668	39.87
LOC_Os03g28330.1 protein	sucrose synthase, putative, expressed	28.0384	18.87
LOC_Os01g67860.1 protein	fructose-bisphospate aldolase isozyme, putative, expressed	27.8017	39.39
LOC_Os02g07260.3 protein	phosphoglycerate kinase protein, putative, expressed	27.2821	31.27
LOC_Os06g46770.1 protein	ubiquitin family protein, putative, expressed	26.6676	78.8
LOC_Os05g41640.1 protein	phosphoglycerate kinase protein, putative, expressed	25.9492	23.55
LOC_Os02g02400.2 protein	catalase isozyme A, putative, expressed	25.4722	27.46
LOC_Os10g21248.1 protein	photosystem I P700 chlorophyll a apoprotein A2, putative, expressed	24.9345	17.85
LOC_Os06g39708.1 protein	photosystem II P680 chlorophyll A apoprotein, putative, expressed	24.8514	16.73
LOC_Os09g38030.2 protein	UTP--glucose-1-phosphate uridylyltransferase, putative, expressed	24.7006	21.95
LOC_Os05g47980.1 protein	ATP synthase, putative, expressed	24.2852	27.17
LOC_Os01g65902.1 protein	apocytochrome f precursor, putative, expressed	23.822	30.31
LOC_Os04g40950.2 protein	glyceraldehyde-3-phosphate dehydrogenase, putative, expressed	23.6508	31.53
LOC_Os10g08550.1 protein	enolase, putative, expressed	23.5709	30.83
LOC_Os01g31690.1 protein	oxygen-evolving enhancer protein 1, chloroplast precursor, putative, expressed	23.5488	27.93
LOC_Os09g30412.1 protein	heat shock protein, putative, expressed	23.1837	15.74
LOC_Os11g07020.1 protein	fructose-bisphospate aldolase isozyme, putative, expressed	22.8166	24.48
LOC_Os02g57260.1 protein	3-ketoacyl-CoA thiolase, peroxisomal precursor, putative, expressed	22.6453	35.04
LOC_Os11g26850.2 protein	erythronate-4-phosphate dehydrogenase, putative, expressed	22.4462	22.89
LOC_Os05g33380.1 protein	fructose-bisphospate aldolase isozyme, putative, expressed	22.4244	27.09
LOC_Os10g35370.1 protein	oxidoreductase, short chain dehydrogenase/reductase family domain containing family, expressed	22.2282	35.32
LOC_Os09g17740.1 protein	chlorophyll A-B binding protein, putative, expressed	21.2734	44.53
LOC_Os01g59150.1 protein	tubulin/FtsZ domain containing protein, putative, expressed	21.2154	25.95
LOC_Os08g39140.4 protein	heat shock protein, putative, expressed	21.2089	22.06
LOC_Os06g45120.1 protein	ATP synthase, putative, expressed	21.1667	17.42
LOC_Os03g63410.1 protein	elongation factor Tu, putative, expressed	21.147	18.98
LOC_Os08g03290.3 protein	glyceraldehyde-3-phosphate dehydrogenase, putative, expressed	21.0308	27.05
LOC_Os12g42884.2 protein	5-methyltetrahydropteroyltriglutamate--homocysteine methyltransferase, putative, expressed	20.8167	13.45
LOC_Os08g38300.1 protein	Core histone H2A/H2B/H3/H4 domain containing protein, putative, expressed	20.5061	28
LOC_Os04g32560.2 protein	ATP-dependent Clp protease ATP-binding subunit clpA homolog CD4B,chloroplast precursor, putative, expressed	20.2684	11.87
LOC_Os03g64210.1 protein	T-complex protein, putative, expressed	20.1439	18.49
LOC_Os02g32030.1 protein	elongation factor, putative, expressed	20.1161	11.51
LOC_Os04g02820.1 protein	elongation factor, putative, expressed	20.0484	11.51
LOC_Os07g08330.1 protein	ribosomal protein L4, putative, expressed	19.8198	26.17
LOC_Os11g06390.2 protein	actin, putative, expressed	19.7255	22.55
LOC_Os04g28180.1 protein	ribosomal protein, putative, expressed	19.1827	28.96
LOC_Os02g38920.1 protein	glyceraldehyde-3-phosphate dehydrogenase, putative, expressed	19.1564	25.56
LOC_Os02g02890.1 protein	peptidyl-prolyl cis-trans isomerase, putative, expressed	19.1062	30.81
LOC_Os03g21040.2 protein	stress responsive protein, putative, expressed	18.9064	27.87
LOC_Os08g41990.1 protein	aminotransferase, putative, expressed	18.8429	24.06
LOC_Os12g42876.1 protein	5-methyltetrahydropteroyltriglutamate--homocysteine methyltransferase, putative, expressed	18.5752	11.49
LOC_Os10g32550.1 protein	T-complex protein, putative, expressed	18.4459	12.62
LOC_Os07g38730.1 protein	tubulin/FtsZ domain containing protein, putative, expressed	17.9253	20.89
LOC_Os02g48720.1 protein	mitochondrial carrier protein, putative, expressed	17.8494	22.25
LOC_Os04g59190.1 protein	peroxidase precursor, putative, expressed	17.7374	23.82
LOC_Os09g37976.1 protein	cupin domain containing protein, expressed	17.6534	24.01
LOC_Os03g58204.1 protein	ribosomal protein L4, putative, expressed	17.4445	19.06
LOC_Os01g05610.1 protein	Core histone H2A/H2B/H3/H4 domain containing protein, putative, expressed	17.221	37.91
LOC_Os02g41630.2 protein	phenylalanine ammonia-lyase, putative, expressed	16.9931	12.84
LOC_Os04g38870.4 protein	14-3-3 protein, putative, expressed	16.7772	32.82
LOC_Os08g33370.2 protein	14-3-3 protein, putative, expressed	16.7221	32.03
LOC_Os03g14450.1 protein	enolase, putative, expressed	16.6943	24.04
LOC_Os02g05330.1 protein	DEAD-box ATP-dependent RNA helicase, putative, expressed	16.668	23.43
LOC_Os06g48750.3 protein	DEAD-box ATP-dependent RNA helicase, putative, expressed	16.6568	26.29
LOC_Os06g04270.1 protein	transketolase, chloroplast precursor, putative, expressed	16.3157	11.98
LOC_Os03g49380.1 protein	lipoxygenase, putative, expressed	16.0826	11.86
LOC_Os03g50290.1 protein	14-3-3 protein, putative, expressed	16.0277	29.62
LOC_Os12g38000.1 protein	60S ribosomal protein L8, putative, expressed	15.8393	21.07
LOC_Os06g15990.1 protein	aldehyde dehydrogenase, putative, expressed	15.7828	17.12
LOC_Os09g07830.1 protein	acetyl-CoA acetyltransferase, cytosolic, putative, expressed	15.5636	28.43
LOC_Os11g13890.1 protein	chlorophyll A-B binding protein, putative, expressed	15.4421	34.98
LOC_Os02g41590.1 protein	kinase, pfkB family, putative, expressed	15.3357	29.91
LOC_Os04g16874.1 protein	photosystem II 44 kDa reaction center protein, putative, expressed	14.9188	17.44
LOC_Os03g39610.1 protein	chlorophyll A-B binding protein, putative, expressed	14.8496	25.86
LOC_Os01g74650.3 protein	cysteine synthase, mitochondrial precursor, putative, expressed	14.7495	22.34
LOC_Os01g52240.1 protein	chlorophyll A-B binding protein, putative, expressed	14.6889	35.85
LOC_Os08g02120.1 protein	kinase, pfkB family, putative, expressed	14.6562	22.02
LOC_Os02g40830.2 protein	succinyl-CoA ligase beta-chain, mitochondrial precursor, putative, expressed	14.0993	18.66
LOC_Os06g02144.2 protein	6-phosphogluconate dehydrogenase, decarboxylating, putative, expressed	13.9311	17.29
LOC_Os10g33800.3 protein	lactate/malate dehydrogenase, putative, expressed	13.3424	38.36
LOC_Os07g25430.1 protein	photosystem I reaction center subunit IV A, chloroplast precursor, putative, expressed	13.2559	42.28
LOC_Os02g28810.1 protein	ribosomal protein, putative, expressed	13.1757	19.33
LOC_Os07g09060.1 protein	aldehyde dehydrogenase, putative, expressed	13.1408	20.04
LOC_Os03g03720.2 protein	glyceraldehyde-3-phosphate dehydrogenase, putative, expressed	13.006	20.75
LOC_Os01g41710.1 protein	chlorophyll A-B binding protein, putative, expressed	12.7758	29.5
LOC_Os07g36080.3 protein	oxygen evolving enhancer protein 3 domain containing protein, expressed	12.6991	42.95
LOC_Os06g43660.2 protein	inorganic H+ pyrophosphatase, putative, expressed	12.5827	8.93
LOC_Os06g49110.3 protein	delta-aminolevulinic acid dehydratase, chloroplast precursor, putative, expressed	12.5283	21.36
LOC_Os02g55420.1 protein	aminotransferase, classes I and II, domain containing protein, expressed	12.5116	18.12
LOC_Os04g31700.1 protein	methylisocitrate lyase 2, putative, expressed	12.5009	23.39
LOC_Os07g37240.1 protein	chlorophyll A-B binding protein, putative, expressed	12.2579	24.83
LOC_Os01g08560.2 protein	DnaK family protein, putative, expressed	11.8865	8.52
LOC_Os05g22614.3 protein	PTAC16, putative, expressed	11.2526	13.46
LOC_Os03g56670.2 protein	photosystem I reaction center subunit III, chloroplast precursor, putative, expressed	10.9413	17.37
LOC_Os07g49400.4 protein	OsAPx2 - Cytosolic Ascorbate Peroxidase encoding gene 4,5,6,8, expressed	10.8567	33.91
LOC_Os07g42950.1 protein	40S ribosomal protein S6, putative, expressed	10.8275	20
LOC_Os04g58200.2 protein	protochlorophyllide reductase A, chloroplast precursor, putative, expressed	10.7383	22.43
LOC_Os02g50350.2 protein	dihydroorotate dihydrogenase protein, putative, expressed	10.5833	15.93
LOC_Os04g38600.3 protein	glyceraldehyde-3-phosphate dehydrogenase, putative, expressed	10.5621	12.69
LOC_Os02g33450.2 protein	peroxiredoxin, putative, expressed	10.5502	25.67
LOC_Os11g29190.3 protein	40S ribosomal protein S5, putative, expressed	10.406	25
LOC_Os01g62230.1 protein	Core histone H2A/H2B/H3/H4 domain containing protein, putative, expressed	10.3573	28.06
LOC_Os01g24710.4 protein	jacalin-like lectin domain containing protein, expressed	9.99572	45.99
LOC_Os12g12850.1 protein	ATP-dependent Clp protease ATP-binding subunit clpA homolog,chloroplast precursor, putative, expressed	9.92793	5.88
LOC_Os03g10510.1 protein	outer mitochondrial membrane porin, putative, expressed	9.87145	23.47
LOC_Os04g59150.1 protein	peroxidase precursor, putative, expressed	9.77711	13.58
LOC_Os07g42960.2 protein	phospho-2-dehydro-3-deoxyheptonate aldolase, chloroplast precursor, putative, expressed	9.66044	11.52
LOC_Os01g70170.1 protein	transaldolase, putative, expressed	9.31007	20.14
LOC_Os01g23610.2 protein	dihydrolipoyl dehydrogenase, putative, expressed	9.14521	10.23
LOC_Os11g47970.1 protein	AAA-type ATPase family protein, putative, expressed	8.85623	14.59
LOC_Os07g15880.1 protein	mitochondrial prohibitin complex protein 2, putative, expressed	8.74525	17.99
LOC_Os12g36830.1 protein	pathogenesis-related Bet v I family protein, putative, expressed	8.72848	35.63
LOC_Os01g17170.1 protein	magnesium-protoporphyrin IX monomethyl ester cyclase,chloroplast precursor, putative, expressed	8.48357	11.03
LOC_Os06g09688.1 protein	chaperonin, putative, expressed	8.44146	24.07
LOC_Os05g06310.1 protein	60S ribosomal protein L18-3, putative, expressed	8.43276	21.81
LOC_Os01g61920.1 protein	Core histone H2A/H2B/H3/H4 domain containing protein, putative, expressed	8.33299	42.72
LOC_Os08g44680.1 protein	photosystem I reaction center subunit II, chloroplast precursor, putative, expressed	8.23214	27.09
LOC_Os01g60190.1 protein	2,3-bisphosphoglycerate-independent phosphoglycerate mutase, putative, expressed	8.19326	8.94
LOC_Os08g33440.1 protein	2-oxo acid dehydrogenases acyltransferase domain containing protein, expressed	8.11153	10.53
LOC_Os05g23740.1 protein	DnaK family protein, putative, expressed	8.109	6.1
LOC_Os05g49880.1 protein	lactate/malate dehydrogenase, putative, expressed	8.07535	19.12
LOC_Os06g51150.2 protein	catalase isozyme B, putative, expressed	8.0329	6.53
LOC_Os01g46070.1 protein	lactate/malate dehydrogenase, putative, expressed	7.9329	11.18
LOC_Os05g02300.1 protein	Core histone H2A/H2B/H3/H4 domain containing protein, putative, expressed	7.89541	29.49
LOC_Os11g39220.1 protein	acyl-coenzyme A oxidase, putative, expressed	7.88775	7.15
LOC_Os06g40640.3 protein	fructose-bisphospate aldolase isozyme, putative, expressed	7.87954	8.66
LOC_Os04g58110.1 protein	pyruvate kinase, putative, expressed	7.87641	6.26
LOC_Os06g37440.1 protein	elongation factor 1-gamma, putative, expressed	7.86292	10.58
LOC_Os03g17690.1 protein	OsAPx1 - Cytosolic Ascorbate Peroxidase encoding gene 1-8, expressed	7.85001	24
LOC_Os12g43630.3 protein	lactate/malate dehydrogenase, putative, expressed	7.84541	21.92
LOC_Os03g59310.1 protein	ribosomal protein, putative, expressed	7.82703	15.69
LOC_Os02g57180.1 protein	NADH dehydrogenase 1 alpha subcomplex subunit 9,mitochondrial precursor, putative, expressed	7.77188	14.22
LOC_Os04g52130.1 protein	coproporphyrinogen III oxidase, chloroplast precursor, putative, expressed	7.70875	13.03
LOC_Os06g09450.6 protein	sucrose synthase, putative, expressed	7.64048	6.93
LOC_Os04g52361.1 protein	ribosomal protein S17, putative, expressed	7.59277	26.71
LOC_Os07g37550.1 protein	chlorophyll A-B binding protein, putative, expressed	7.54635	27.44
LOC_Os02g07230.1 protein	porphobilinogen deaminase, chloroplast precursor, putative, expressed	7.49666	13.13
LOC_Os06g11290.1 protein	12-oxophytodienoate reductase, putative, expressed	7.47972	12.11
LOC_Os08g09200.1 protein	aconitate hydratase protein, putative, expressed	7.46257	5.05
LOC_Os01g46610.1 protein	dehydrogenase, putative, expressed	7.45295	10.44
LOC_Os02g12800.1 protein	elongation factor 1-gamma, putative, expressed	7.40873	8.37
LOC_Os10g30580.1 protein	cell division control protein 48 homolog E, putative, expressed	7.40493	6.68
LOC_Os04g56160.3 protein	plasma membrane ATPase, putative, expressed	7.39485	4.74
LOC_Os11g01380.1 protein	clathrin heavy chain, putative, expressed	7.36998	3.28
LOC_Os03g38000.2 protein	40S ribosomal protein S3-1, putative, expressed	7.33415	23.9
LOC_Os05g01970.4 protein	NAD dependent epimerase/dehydratase family protein, putative, expressed	7.30284	17.06
LOC_Os06g13810.1 protein	pyrophosphate--fructose 6-phosphate 1-phosphotransferase subunit beta, putative, expressed	7.29584	7.58
LOC_Os09g07510.3 protein	HEAT repeat family protein, putative, expressed	7.29055	8.58
LOC_Os08g23710.1 protein	ribosomal protein L7Ae, putative, expressed	7.28875	14.73
LOC_Os11g01510.3 protein	ubiquitin-activating enzyme, putative, expressed	7.25681	4.2
LOC_Os12g42980.1 protein	cysteine synthase, putative, expressed	7.23839	12.25
LOC_Os12g43600.1 protein	RNA recognition motif containing protein, expressed	7.2286	20.37
LOC_Os02g52860.1 protein	phosphate carrier protein, mitochondrial precursor, putative, expressed	7.22846	9.78
LOC_Os08g03640.1 protein	60S acidic ribosomal protein P0, putative, expressed	7.2031	10.66
LOC_Os01g18320.1 protein	protoporphyrinogen oxidase, chloroplast precursor, putative, expressed	7.07397	6.72
LOC_Os11g03400.1 protein	ribosomal protein, putative, expressed	7.02535	23.49
LOC_Os03g52690.2 protein	CBS domain containing membrane protein, putative, expressed	6.98515	15.12
LOC_Os12g05110.1 protein	pyruvate kinase, putative, expressed	6.98197	11.57
LOC_Os11g05110.3 protein	pyruvate kinase, putative, expressed	6.97161	11.87
LOC_Os11g06750.1 protein	ribosomal protein L3, putative, expressed	6.93207	10.54
LOC_Os02g04100.1 protein	peptidase, T1 family, putative, expressed	6.91381	14.81
LOC_Os03g58050.1 protein	ribosomal protein S13p/S18e, putative, expressed	6.83718	28.29
LOC_Os05g44340.1 protein	heat shock protein 101, putative, expressed	6.83482	2.74
LOC_Os02g10390.3 protein	chlorophyll A-B binding protein, putative, expressed	6.77927	21.79
LOC_Os12g39630.1 protein	- CAMK includes calcium/calmodulin depedent protein kinases, expressed - [CAMK_CAMK_like.49]	6.70508	5.82
LOC_Os02g07160.1 protein	glyoxalase family protein, putative, expressed	6.66702	10.31
LOC_Os01g55830.1 protein	glutathione S-transferase, putative, expressed	6.66507	18.6
LOC_Os01g46980.1 protein	vacuolar ATP synthase subunit E, putative, expressed	6.65837	12.17
LOC_Os04g38900.2 protein	prohibitin, putative, expressed	6.4715	14.29
LOC_Os07g49330.3 protein	phospholipase C, putative, expressed	6.1902	6.6
LOC_Os08g37490.1 protein	14-3-3 protein, putative, expressed	6.02313	10.61
LOC_Os02g42290.3 protein	OsClp3 - Putative Clp protease homologue, expressed	6.00244	7.38
LOC_Os07g44410.1 protein	WD40-like Beta Propeller Repeat family protein, expressed	5.8735	6.07
LOC_Os02g32350.1 protein	TUDOR protein with multiple SNc domains, putative, expressed	5.8728	5.27
LOC_Os03g55070.2 protein	UDP-glucose 6-dehydrogenase, putative, expressed	5.85807	8.96
LOC_Os05g33570.2 protein	pyruvate, phosphate dikinase, chloroplast precursor, putative, expressed	5.81456	3.85
LOC_Os09g02700.1 protein	polyadenylate-binding protein, putative, expressed	5.76675	2.57
LOC_Os01g19450.2 protein	ATP-citrate synthase subunit 1, putative, expressed	5.7037	6.52
LOC_Os02g55140.1 protein	leucine aminopeptidase, chloroplast precursor, putative, expressed	5.70172	6.69
LOC_Os03g18220.1 protein	pyruvate decarboxylase isozyme 2, putative, expressed	5.67552	5.12
LOC_Os06g07600.1 protein	uncharacterized glycosyltransferase, putative, expressed	5.66318	4.16
LOC_Os01g06660.1 protein	thiamine pyrophosphate enzyme, C-terminal TPP binding domain containing protein, expressed	5.6236	5.19
LOC_Os03g57220.2 protein	hydroxyacid oxidase 1, putative, expressed	5.61567	8.13
LOC_Os07g26690.2 protein	aquaporin protein, putative, expressed	5.60758	9.12
LOC_Os06g45590.1 protein	glyceraldehyde-3-phosphate dehydrogenase, putative, expressed	5.60609	3.61
LOC_Os03g37970.1 protein	ribosomal protein L13, putative, expressed	5.60411	16.83
LOC_Os08g03520.1 protein	retrotransposon protein, putative, Ty1-copia subclass, expressed	5.60186	19.8
LOC_Os02g34460.2 protein	40S ribosomal protein S10, putative, expressed	5.56252	15.94
LOC_Os01g42880.1 protein	transferase family protein, putative, expressed	5.55232	9.67
LOC_Os06g40940.2 protein	glycine dehydrogenase, putative, expressed	5.54495	3.7
LOC_Os03g11410.1 protein	mitochondrial-processing peptidase subunit, mitochondrial precursor, putative, expressed	5.53437	7.5
LOC_Os01g18070.1 protein	bacterial transferase hexapeptide domain containing protein, expressed	5.52827	17.49
LOC_Os01g09560.1 protein	mitochondrial-processing peptidase subunit alpha, mitochondrial precursor, putative, expressed	5.5246	6.93
LOC_Os02g14110.1 protein	aminotransferase, classes I and II, domain containing protein, expressed	5.4778	3.24
LOC_Os08g44450.3 protein	L1P family of ribosomal proteins domain containing protein, expressed	5.47757	23.31
LOC_Os06g07140.1 protein	peptidase, T1 family, putative, expressed	5.47651	16
LOC_Os04g16680.1 protein	fructose-1,6-bisphosphatase, putative, expressed	5.41863	9.44
LOC_Os01g14950.1 protein	importin subunit alpha, putative, expressed	5.36578	7.03
LOC_Os08g09940.1 protein	GTP-binding protein, putative, expressed	5.33849	7.87
LOC_Os03g61920.1 protein	electron transfer flavoprotein subunit alpha, mitochondrial precursor, putative, expressed	5.31915	9.78
LOC_Os05g45950.1 protein	outer mitochondrial membrane porin, putative, expressed	5.31835	10
LOC_Os08g33190.1 protein	linker histone H1 and H5 family protein, expressed	5.30781	7.64
LOC_Os01g22520.1 protein	dihydrolipoyl dehydrogenase 1, mitochondrial precursor, putative, expressed	5.28904	7.16
LOC_Os05g06750.1 protein	dihydrolipoyl dehydrogenase, mitochondrial precursor, putative, expressed	5.28381	5.56
LOC_Os03g50480.2 protein	phosphoglucomutase, putative, expressed	5.27126	8.12
LOC_Os09g31180.1 protein	ribosomal protein L6, putative, expressed	5.27018	18.42
LOC_Os03g29460.1 protein	60S ribosomal protein, putative, expressed	5.26738	14.38
LOC_Os03g16050.1 protein	fructose-1,6-bisphosphatase, putative, expressed	5.25848	8.13
LOC_Os08g44340.1 protein	monodehydroascorbate reductase, putative, expressed	5.23788	6.21
LOC_Os01g71300.2 protein	S-formylglutathione hydrolase, putative, expressed	5.215	12.3
LOC_Os01g03340.1 protein	BBTI4 - Bowman-Birk type bran trypsin inhibitor precursor, expressed	5.20959	9.96
LOC_Os03g17580.1 protein	ribosomal protein L10, putative, expressed	5.19988	20.91
LOC_Os06g51029.2 protein	OsFtsH1 FtsH protease, homologue of AtFtsH1/5, expressed	5.17701	6.31
LOC_Os09g10760.1 protein	RNA recognition motif containing protein, putative, expressed	5.1589	12.65
LOC_Os02g17390.1 protein	3-hydroxyacyl-CoA dehydrogenase, putative, expressed	5.14725	4.41
LOC_Os02g21660.3 protein	L1P family of ribosomal proteins domain containing protein, expressed	5.1028	16.34
LOC_Os02g49680.1 protein	arsenate reductase, putative, expressed	5.08277	9.04
LOC_Os06g22960.1 protein	aquaporin protein, putative, expressed	5.06445	4.44
LOC_Os11g34450.1 protein	14-3-3 protein, putative, expressed	5.05916	10.94
LOC_Os01g40570.1 protein	outer mitochondrial membrane porin, putative, expressed	5.05172	9.09
LOC_Os03g53190.1 protein	Core histone H2A/H2B/H3/H4 domain containing protein, putative, expressed	5.0376	16.79
LOC_Os03g03360.1 protein	ribosomal protein L5, putative, expressed	5.01071	13.26
LOC_Os05g01270.1 protein	peptidyl-prolyl cis-trans isomerase, putative, expressed	4.99957	8.8
LOC_Os06g01390.1 protein	acyl-coenzyme A oxidase 1.2, peroxisomal, putative, expressed	4.99156	5.53
LOC_Os10g35990.1 protein	DEAD-box ATP-dependent RNA helicase, putative, expressed	4.98504	6.17
LOC_Os05g51420.3 protein	hypersensitive-induced response protein, putative, expressed	4.96883	8.68
LOC_Os06g47320.1 protein	T-complex protein, putative, expressed	4.96537	6.79
LOC_Os01g08350.1 protein	ATP synthase subunit alpha, mitochondrial, putative, expressed	4.91184	26.72
LOC_Os02g44630.3 protein	aquaporin protein, putative, expressed	4.89002	10.45
LOC_Os08g30790.3 protein	hypersensitive-induced response protein, putative, expressed	4.86982	9.51
LOC_Os02g53060.1 protein	peptidase, T1 family, putative, expressed	4.85125	13.01
LOC_Os04g16450.1 protein	aquaporin protein, putative, expressed	4.84452	7.12
LOC_Os08g13690.1 protein	60S ribosomal protein L7, putative, expressed	4.83774	13.47
LOC_Os09g39380.1 protein	monodehydroascorbate reductase, putative, expressed	4.82257	6.04
LOC_Os06g21590.2 protein	chlorophyll A-B binding protein, putative, expressed	4.81252	10.57
LOC_Os02g13840.1 protein	citrate synthase, putative, expressed	4.80791	5.6
LOC_Os02g48360.2 protein	pyrophosphate--fructose 6-phosphate 1-phosphotransferase subunit alpha, putative, expressed	4.79833	6.15
LOC_Os01g32080.1 protein	thiamine pyrophosphate enzyme, C-terminal TPP binding domain containing protein, expressed	4.7702	6.07
LOC_Os04g38410.1 protein	chlorophyll A-B binding protein, putative, expressed	4.76488	13.1
LOC_Os04g47220.1 protein	aquaporin protein, putative, expressed	4.75244	10.07
LOC_Os03g15870.1 protein	ribosomal protein L4, putative, expressed	4.74605	8.36
LOC_Os11g32260.2 protein	lysosomal alpha-mannosidase precursor, putative, expressed	4.73835	2.65
LOC_Os06g29180.1 protein	erythronate-4-phosphate dehydrogenase domain containing protein, expressed	4.70984	7.71
LOC_Os11g26860.1 protein	serine hydroxymethyltransferase, mitochondrial precursor, putative, expressed	4.70491	10.55
LOC_Os03g05980.1 protein	40S ribosomal protein S9-2, putative, expressed	4.67417	14.36
LOC_Os12g25710.4 protein	bifunctional aminoacyl-tRNA synthetase, putative, expressed	4.62529	5.93
LOC_Os09g23160.2 protein	annexin, putative, expressed	4.61834	10.29
LOC_Os01g69950.1 protein	ribosomal protein L27, putative, expressed	4.61333	16.41
LOC_Os01g42294.1 protein	inactive receptor kinase At2g26730 precursor, putative, expressed	4.5872	4.24
LOC_Os06g51220.2 protein	HMG1/2, putative, expressed	4.58068	17.83
LOC_Os01g51380.1 protein	ATP synthase, putative, expressed	4.5782	7.79
LOC_Os09g26880.3 protein	aldehyde dehydrogenase, putative, expressed	4.48523	7.77
LOC_Os03g06200.1 protein	aminotransferase, putative, expressed	4.4765	3.99
LOC_Os01g61380.1 protein	lactate/malate dehydrogenase, putative, expressed	4.4696	3.28
LOC_Os06g03660.2 protein	peroxisomal biogenesis factor 11, putative, expressed	4.45938	11.59
LOC_Os07g32880.1 protein	ATP synthase gamma chain, putative, expressed	4.45482	4.47
LOC_Os10g37340.1 protein	cystathionine gamma-synthase, putative, expressed	4.42219	5.39
LOC_Os04g40990.1 protein	malate synthase, glyoxysomal, putative, expressed	4.37469	4.41
LOC_Os12g37870.1 protein	ATP-grasp domain containing protein, expressed	4.36417	5.91
LOC_Os12g38150.1 protein	osmotin, putative, expressed	4.36316	9.87
LOC_Os03g18810.1 protein	aminotransferase, classes I and II, domain containing protein, expressed	4.35873	6.68
LOC_Os09g16340.1 protein	retrotransposon protein, putative, Ty3-gypsy subclass	4.30433	9.8
LOC_Os02g01030.4 protein	tetratricopeptide repeat domain containing protein, expressed	4.29154	7.75
LOC_Os09g29840.2 protein	heat shock protein, putative, expressed	4.27323	3.98
LOC_Os06g50300.1 protein	heat shock protein, putative, expressed	4.20806	3.82
LOC_Os02g03010.1 protein	expressed protein	3.91307	11.47
LOC_Os06g35814.1 protein	ras-related protein, putative, expressed	3.89372	7.83
LOC_Os03g17010.1 protein	RNA recognition motif containing protein, putative, expressed	3.87553	9.89
LOC_Os02g02870.1 protein	glycine-rich protein 2, putative, expressed	3.76543	6.64
LOC_Os04g53230.1 protein	aminomethyltransferase, putative, expressed	3.66203	6.62
LOC_Os02g41860.4 protein	aquaporin protein, putative, expressed	3.6619	6.76
LOC_Os10g35010.1 protein	ATTIC110/TIC110, putative, expressed	3.62222	2.22
LOC_Os04g55040.1 protein	vacuolar ATP synthase subunit D 1, putative, expressed	3.61055	9.67
LOC_Os01g34700.1 protein	dienelactone hydrolase family protein, expressed	3.53008	8.9
LOC_Os05g50624.2 protein	transposon protein, putative, unclassified, expressed	3.49584	5.29
LOC_Os01g59740.1 protein	expressed protein	3.4686	6.32
LOC_Os02g04460.1 protein	ribosomal protein L3, putative, expressed	3.28152	7.75
LOC_Os02g51080.1 protein	FAD binding domain containing protein, expressed	3.28127	4.1
LOC_Os02g21970.1 protein	26S protease regulatory subunit 6B, putative, expressed	3.27865	5.25
LOC_Os10g42280.1 protein	cyclase/dehydrase family protein, putative, expressed	3.26553	7.08
LOC_Os03g22810.1 protein	copper/zinc superoxide dismutase, putative, expressed	3.25174	13.33
LOC_Os06g37160.1 protein	transmembrane 9 superfamily member, putative, expressed	3.25072	2.02
LOC_Os06g19070.1 protein	cytochrome P450, putative, expressed	3.22057	3.28
LOC_Os01g63270.2 protein	alpha-glucan phosphorylast isozyme, putative, expressed	3.21134	3.13
LOC_Os01g70960.1 protein	cytochrome c1-1, heme protein, mitochondrial precursor, putative, expressed	3.18907	5.92
LOC_Os03g07840.1 protein	adenylosuccinate synthetase, chloroplast precursor, putative, expressed	3.1743	3.69
LOC_Os02g13580.1 protein	kinesin motor domain containing protein, expressed	3.17315	1.3
LOC_Os05g09716.1 protein	transposon protein, putative, CACTA, En/Spm sub-class, expressed	3.15523	5.09
LOC_Os02g11050.1 protein	26S protease regulatory subunit, putative, expressed	3.12979	3.3
LOC_Os07g40620.1 protein	saccharopine dehydrogenase, putative, expressed	3.12596	5.48
LOC_Os06g36770.3 protein	serine/threonine protein phosphatase 2A 55 kDa regulatory subunit B, putative, expressed	3.11664	3.7
LOC_Os05g09490.1 protein	peptidase, T1 family, putative, expressed	3.10679	5.15
LOC_Os04g35570.3 protein	Regulator of chromosome condensation domain containing protein, expressed	3.10184	4.3
LOC_Os07g32010.1 protein	UDP-glucoronosyl and UDP-glucosyl transferase domain containing protein, expressed	3.09604	3.23
LOC_Os03g62420.1 protein	expressed protein	3.09167	11.11
LOC_Os04g58710.1 protein	AMP-binding domain containing protein, expressed	3.08952	3.47
LOC_Os09g23730.1 protein	HMG-Y-related protein A, putative, expressed	3.088	13.15
LOC_Os08g35760.1 protein	Cupin domain containing protein, expressed	3.08752	10.8
LOC_Os04g32650.1 protein	tRNA synthetase class II core domain containing protein, expressed	3.07378	2.23
LOC_Os10g31950.1 protein	3-ketoacyl-CoA thiolase, peroxisomal precursor, putative, expressed	3.06473	5.42
LOC_Os03g15050.4 protein	phosphoenolpyruvate carboxykinase, putative, expressed	3.04316	3.74
LOC_Os03g20100.1 protein	S1 RNA binding domain containing protein, expressed	3.03996	3.48
LOC_Os04g56430.1 protein	cysteine-rich receptor-like protein kinase, putative, expressed	3.03696	5.81
LOC_Os07g43370.1 protein	amine oxidase family protein, putative, expressed	3.00966	4.65
LOC_Os12g23180.1 protein	3-beta hydroxysteroid dehydrogenase/isomerase family protein, putative, expressed	3.00778	3.72
LOC_Os07g42450.1 protein	ribosomal protein S2, putative, expressed	2.99766	3.93
LOC_Os08g10510.2 protein	aminotransferase, putative, expressed	2.98766	4.24
LOC_Os02g50240.2 protein	glutamine synthetase, catalytic domain containing protein, expressed	2.9836	5.26
LOC_Os02g35039.2 protein	NAD dependent epimerase/dehydratase family protein, putative, expressed	2.94581	11.38
LOC_Os03g14990.1 protein	chorismate synthase 2, chloroplast precursor, putative, expressed	2.94181	3.88
LOC_Os06g11135.1 protein	gibberellin receptor GID1L2, putative, expressed	2.93918	5.02
LOC_Os04g55650.2 protein	oryzain alpha chain precursor, putative, expressed	2.93776	15.19
LOC_Os06g34790.1 protein	DUF538 domain containing protein, putative, expressed	2.92183	8.48
LOC_Os02g20930.1 protein	apoptosis inhibitor 5, putative, expressed	2.92136	2.79
LOC_Os01g38970.1 protein	carbamoyl-phosphate synthase large chain, putative, expressed	2.90423	1.45
LOC_Os03g31090.1 protein	40S ribosomal protein S19, putative, expressed	2.89797	9.59
LOC_Os10g25130.1 protein	aminotransferase, classes I and II, domain containing protein, expressed	2.89468	2.48
LOC_Os05g26902.1 protein	chaperone protein dnaJ, putative, expressed	2.88896	2.91
LOC_Os02g48290.1 protein	thioredoxin reductase 2, putative, expressed	2.88876	5.74
LOC_Os02g03860.1 protein	mitochondrial ATP synthase precursor, putative, expressed	2.87409	5.42
LOC_Os07g31720.1 protein	GTPase activating protein, putative, expressed	2.87129	15.03
LOC_Os02g47140.2 protein	L11 domain containing ribosomal protein, putative, expressed	2.86759	9.04
LOC_Os08g32870.1 protein	aldehyde dehydrogenase, putative, expressed	2.82325	2.78
LOC_Os05g28280.1 protein	peptidase, M24 family protein, putative, expressed	2.82141	4.33
LOC_Os08g06530.1 protein	rubredoxin family protein, putative, expressed	2.80063	6.92
LOC_Os01g10820.1 protein	ribosomal protein L5, putative, expressed	2.80026	7.69
LOC_Os04g57850.1 protein	AMP-binding enzyme, putative, expressed	2.79669	2.33
LOC_Os09g30140.1 protein	expressed protein	2.78476	6.7
LOC_Os10g01080.1 protein	SOR/SNZ family protein, putative, expressed	2.77407	4.79
LOC_Os09g31470.1 protein	AT hook motif domain containing protein, expressed	2.76179	7.8
LOC_Os02g24634.1 protein	photosystem II D2 protein, putative, expressed	2.7528	6.23
LOC_Os08g36994.2 protein	protein transport protein, putative, expressed	2.75204	2.5
LOC_Os06g45820.4 protein	OsFtsH2 FtsH protease, homologue of AtFtsH2/8, expressed	2.74971	4.57
LOC_Os07g38970.1 protein	succinyl-CoA ligase subunit alpha-2, mitochondrial precursor, putative, expressed	2.74903	4.83
LOC_Os02g37862.1 protein	60S ribosomal protein L6, putative, expressed	2.74788	6.85
LOC_Os04g32660.1 protein	cytochrome b-c1 complex subunit Rieske, mitochondrial precursor, putative, expressed	2.74157	7.91
LOC_Os02g46520.1 protein	hydrolase, putative, expressed	2.7387	5.19
LOC_Os04g51150.1 protein	transposon protein, putative, unclassified, expressed	2.73192	4.52
LOC_Os01g64960.2 protein	chlorophyll A-B binding protein, putative, expressed	2.72362	8.33
LOC_Os08g43190.2 protein	dehydrogenase, putative, expressed	2.72236	7.05
LOC_Os03g44560.1 protein	expp1 protein precursor, putative, expressed	2.71594	6.12
LOC_Os07g12110.1 protein	eukaryotic translation initiation factor 3 subunit E, putative, expressed	2.70996	3.19
LOC_Os02g58550.1 protein	chloroplast channel forming outer membrane protein, putative, expressed	2.70765	8.65
LOC_Os07g32570.2 protein	OsAPRL1 adenosine 5'-phosphosulfate reductase-like OsAPRL1, expressed	2.7056	2.74
LOC_Os05g48240.4 protein	dynamin family protein, putative, expressed	2.68315	3.3
LOC_Os04g57440.2 protein	oryzain beta chain precursor, putative, expressed	2.68283	5.33
LOC_Os06g49480.2 protein	peptidyl-prolyl cis-trans isomerase, putative, expressed	2.68262	6.36
LOC_Os03g54890.3 protein	ribosomal protein L13, putative, expressed	2.67945	11.3
LOC_Os05g09500.1 protein	hexokinase, putative, expressed	2.67514	4.32
LOC_Os12g42090.3 protein	methyltransferase domain containing protein, putative, expressed	2.67116	5.96
LOC_Os06g46436.1 protein	photosystem I iron-sulfur center, putative, expressed	2.66533	16.05
LOC_Os08g44840.1 protein	transferase family protein, putative, expressed	2.6574	4.04
LOC_Os10g10500.1 protein	vacuolar ATP synthase 98 kDa subunit, putative, expressed	2.64839	2.08
LOC_Os04g32330.2 protein	dihydrolipoyllysine-residue succinyltransferase component of 2-oxoglutarate dehydrogenase complex, mitochondrial precursor, putative, expressed	2.64745	2.73
LOC_Os07g38300.5 protein	ribosome recycling factor, putative, expressed	2.64573	13.48
LOC_Os04g48700.1 protein	TruB family pseudouridylate synthase, putative, expressed	2.64228	4.86
LOC_Os03g08440.2 protein	ribosomal protein S2, putative, expressed	2.64122	4.46
LOC_Os08g23810.2 protein	enoyl-acyl-carrier-protein reductase NADH, chloroplast precursor, expressed	2.64049	4.27
LOC_Os06g01850.1 protein	ferredoxin--NADP reductase, chloroplast precursor, putative, expressed	2.63759	3.59
LOC_Os11g14010.2 protein	PHD finger protein, putative, expressed	2.63529	11.63
LOC_Os02g43020.1 protein	heat shock protein STI, putative, expressed	2.63504	3.29
LOC_Os12g26290.6 protein	alpha-DOX2, putative, expressed	2.63297	3.81
LOC_Os04g55720.2 protein	D-3-phosphoglycerate dehydrogenase, chloroplast precursor, putative, expressed	2.61923	4.64
LOC_Os03g18690.1 protein	26S protease regulatory subunit 4, putative, expressed	2.6173	2.67
LOC_Os06g11990.1 protein	expressed protein	2.61298	1.6
LOC_Os02g32120.1 protein	cytochrome b-c1 complex subunit Rieske, mitochondrial precursor, putative, expressed	2.60961	8.09
LOC_Os03g02260.1 protein	DnaK family protein, putative, expressed	2.60072	1.63
LOC_Os10g28200.2 protein	NAD dependent epimerase/dehydratase family protein, putative, expressed	2.5999	4.46
LOC_Os02g47590.1 protein	ornithine carbamoyltransferase, putative, expressed	2.59598	6.27
LOC_Os06g34040.1 protein	DJ-1 family protein, putative, expressed	2.58667	4.51
LOC_Os07g49150.1 protein	26S protease regulatory subunit 4, putative, expressed	2.58643	2.68
LOC_Os03g52490.1 protein	nucleic acid binding protein, putative, expressed	2.58251	3.38
LOC_Os01g55540.2 protein	aminotransferase, classes I and II, domain containing protein, expressed	2.58068	2.63
LOC_Os05g06430.2 protein	OsPDIL2-1 protein disulfide isomerase PDIL2-1, expressed	2.55936	4.92
LOC_Os03g44300.2 protein	transketolase, putative, expressed	2.55861	5.54
LOC_Os12g05430.1 protein	ribosomal protein L24, putative, expressed	2.55799	9.33
LOC_Os03g14260.2 protein	guanine nucleotide exchange family protein, putative, expressed	2.5516	0.73
LOC_Os04g58850.1 protein	harpin-induced protein 1 domain containing protein, expressed	2.55087	8.78
LOC_Os11g29990.1 protein	NBS-LRR type disease resistance protein, putative, expressed	2.54948	3.07
LOC_Os01g69220.1 protein	exostosin family domain containing protein, expressed	2.54572	2.75
LOC_Os08g44000.1 protein	uncharacterized protein ycf39, putative, expressed	2.5409	4.4
LOC_Os08g44770.1 protein	copper/zinc superoxide dismutase, putative, expressed	2.53905	11.37
LOC_Os07g10830.1 protein	dolichyl-diphosphooligosaccharide--protein glycosyltransferase 48 kDasubunit precursor, putative, expressed	2.53128	3.42
LOC_Os02g47020.1 protein	phosphoribulokinase/Uridine kinase family protein, expressed	2.52713	2.98
LOC_Os02g54980.1 protein	pheophorbide a oxygenase, chloroplast precursor, putative, expressed	2.52511	2.6
LOC_Os02g10310.3 protein	fumarylacetoacetase, putative, expressed	2.51935	4.83
LOC_Os03g34040.2 protein	ribosomal protein, putative, expressed	2.51688	4.88
LOC_Os08g01090.2 protein	B3 DNA binding domain containing protein, expressed	2.51676	3.99
LOC_Os08g39430.1 protein	thylakoid lumenal 19 kDa protein, chloroplast precursor, putative, expressed	2.51269	14.4
LOC_Os03g08280.2 protein	peptidase, T1 family, putative, expressed	2.50129	7.32
LOC_Os03g18590.1 protein	malonyl CoA-acyl carrier protein transacylase, mitochondrial precursor, putative, expressed	2.50118	3.62
LOC_Os05g50380.2 protein	glucose-1-phosphate adenylyltransferase large subunit, chloroplast precursor, putative, expressed	2.50105	5.39
LOC_Os01g70090.1 protein	enoyl-CoA hydratase/isomerase family protein, putative, expressed	2.50094	5.15
LOC_Os03g04410.1 protein	aconitate hydratase protein, putative, expressed	2.49552	1.52
LOC_Os01g23740.2 protein	OsPDIL2-2 protein disulfide isomerase PDIL2-2, expressed	2.49493	5.7
LOC_Os01g07760.1 protein	phospholipase D, putative, expressed	2.49057	2.34
LOC_Os07g36190.1 protein	hydrolase, NUDIX family, domain containing protein, expressed	2.4882	5.46
LOC_Os07g37030.1 protein	cytochrome b6-f complex iron-sulfur subunit, chloroplast precursor, putative, expressed	2.48693	6.67
LOC_Os01g42820.2 protein	RNA recognition motif containing protein, putative, expressed	2.48372	6.49
LOC_Os02g35780.1 protein	transposon protein, putative, unclassified, expressed	2.47577	2.35
LOC_Os07g37750.1 protein	ATMIN7, putative, expressed	2.47294	1.31
LOC_Os04g30760.1 protein	3-oxoacyl-reductase, chloroplast precursor, putative, expressed	2.46921	7.23
LOC_Os12g29400.1 protein	GRAM domain containing protein, expressed	2.46482	5.37
LOC_Os01g51300.2 protein	WD domain, G-beta repeat domain containing protein, expressed	2.46367	3.97
LOC_Os08g12150.1 protein	retrotransposon, putative, centromere-specific, expressed	2.46323	17.07
LOC_Os07g31270.1 protein	cupin 2, conserved barrel domain protein, putative, expressed	2.45906	6.15
LOC_Os11g02450.1 protein	elongation factor P, putative, expressed	2.4563	5.68
LOC_Os11g38650.1 protein	UDP-glucoronosyl/UDP-glucosyl transferase, putative, expressed	2.45273	2.65
LOC_Os11g40140.1 protein	peptidase, T1 family, putative, expressed	2.45089	6.33
LOC_Os03g55280.1 protein	semialdehyde dehydrogenase, NAD binding domain containing protein, putative, expressed	2.45046	4
LOC_Os11g06720.1 protein	abscisic stress-ripening, putative, expressed	2.44961	16.67
LOC_Os01g24690.3 protein	60S ribosomal protein L23A, putative, expressed	2.44758	9.49
LOC_Os01g53930.2 protein	hexokinase, putative, expressed	2.4471	4.62
LOC_Os03g51250.1 protein	adenylyl cyclase-associated protein, putative, expressed	2.44697	4.07
LOC_Os02g10640.1 protein	26S protease regulatory subunit, putative, expressed	2.4458	4
LOC_Os02g11060.1 protein	WD domain, G-beta repeat domain containing protein, expressed	2.44441	5.26
LOC_Os07g14540.1 protein	vesicle-associated membrane protein, putative, expressed	2.43527	3.63
LOC_Os01g48420.1 protein	peroxiredoxin, putative, expressed	2.43099	9.88
LOC_Os09g36900.1 protein	WD domain, G-beta repeat domain containing protein, expressed	2.43076	5.12
LOC_Os07g46750.1 protein	elongation factor protein, putative, expressed	2.43009	7.14
LOC_Os06g39344.3 protein	enoyl-CoA hydratase/isomerase family protein, putative, expressed	2.42876	3.51
LOC_Os04g16848.1 protein	photosystem II reaction center protein H, putative	2.42723	19.18
LOC_Os02g15900.1 protein	50S ribosomal protein L21, chloroplast precursor, putative, expressed	2.42705	6.54
LOC_Os03g18570.1 protein	40S ribosomal protein S7, putative, expressed	2.42399	13.54
LOC_Os03g04750.1 protein	60S ribosomal protein L21-2, putative, expressed	2.41917	7.32
LOC_Os02g09510.1 protein	limonoid UDP-glucosyltransferase, putative, expressed	2.41452	4.19
LOC_Os05g02530.1 protein	glutathione S-transferase, N-terminal domain containing protein, expressed	2.40701	5.72
LOC_Os04g45970.2 protein	glutamate dehydrogenase protein, putative, expressed	2.40105	7.87
LOC_Os01g54940.1 protein	dehydrogenase, putative, expressed	2.39871	3.56
LOC_Os02g58510.1 protein	GHMP kinases ATP-binding protein, putative, expressed	2.39864	5.29
LOC_Os01g22010.2 protein	S-adenosylmethionine synthetase, putative, expressed	2.39485	4.06
LOC_Os04g58280.1 protein	stem-specific protein TSJT1, putative, expressed	2.39214	8.44
LOC_Os12g07740.1 protein	eukaryotic translation initiation factor 2 subunit gamma, putative, expressed	2.39025	5.39
LOC_Os01g31610.1 protein	tyrosyl-tRNA synthetase, putative, expressed	2.38729	3.82
LOC_Os03g11440.1 protein	protein transport protein Sec61 subunit alpha, putative, expressed	2.38648	4.21
LOC_Os01g40710.1 protein	high light inducible protein, putative, expressed	2.38435	12.11
LOC_Os05g03820.3 protein	glutamate--cysteine ligase, chloroplast precursor, putative, expressed	2.38344	3.86
LOC_Os09g33480.1 protein	DAG protein, chloroplast precursor, putative, expressed	2.3814	3.28
LOC_Os07g30150.1 protein	phosphoribosyl transferase, putative, expressed	2.37978	8.02
LOC_Os04g51300.1 protein	peroxidase precursor, putative, expressed	2.37759	6.23
LOC_Os05g23720.1 protein	mitochondrial carrier protein, putative, expressed	2.37516	5.26
LOC_Os10g35470.1 protein	oxidoreductase, putative, expressed	2.37389	4.67
LOC_Os08g43540.1 protein	peptidase, T1 family, putative, expressed	2.37233	4.39
LOC_Os03g60400.1 protein	40S ribosomal protein S23, putative, expressed	2.36921	7.75
LOC_Os12g35630.1 protein	elongation factor TS family protein, expressed	2.36852	1.51
LOC_Os03g50540.1 protein	2Fe-2S iron-sulfur cluster binding domain containing protein, expressed	2.3678	3.21
LOC_Os01g55030.1 protein	DNA-binding protein-related, putative, expressed	2.36734	9.29
LOC_Os04g53340.1 protein	expressed protein	2.36355	22.37
LOC_Os02g08520.1 protein	peptidase, T1 family, putative, expressed	2.36285	6.57
LOC_Os07g08960.1 protein	RNA recognition motif containing protein, expressed	2.35904	3.57
LOC_Os01g73990.1 protein	cytochrome b5-like Heme/Steroid binding domain containing protein, expressed	2.35696	11.85
LOC_Os03g19680.1 protein	enoyl-CoA hydratase/isomerase family protein, putative, expressed	2.35264	4.81
LOC_Os06g39712.1 protein	OsClp10 - Putative Clp protease homologue, expressed	2.35251	5.56
LOC_Os03g60530.1 protein	ras-related protein, putative, expressed	2.35222	5.14
LOC_Os10g42299.3 protein	mitochondrial carrier protein, putative, expressed	2.3506	4.73
LOC_Os03g21950.1 protein	fumarate hydratase, mitochondrial precursor, putative, expressed	2.34907	3.59
LOC_Os05g05830.2 protein	bifunctional protein folD, putative, expressed	2.34893	6.25
LOC_Os08g02230.1 protein	FAD-binding and arabino-lactone oxidase domains containing protein, putative, expressed	2.34266	3.23
LOC_Os04g16770.1 protein	photosynthetic reaction center protein, putative, expressed	2.34261	3.68
LOC_Os02g57760.1 protein	O-methyltransferase, putative, expressed	2.33223	4.11
LOC_Os03g04590.2 protein	ribosomal protein, putative, expressed	2.33047	19.23
LOC_Os03g19510.1 protein	OsClp4 - Putative Clp protease homologue, expressed	2.32988	4.26
LOC_Os04g53210.3 protein	hydroxyacid oxidase 1, putative, expressed	2.3224	4.93
LOC_Os06g09610.2 protein	peroxiredoxin, putative, expressed	2.31701	8.76
LOC_Os01g06600.2 protein	glutaryl-CoA dehydrogenase, mitochondrial precursor, putative, expressed	2.31618	4.07
LOC_Os04g49600.1 protein	expressed protein	2.31522	15.25
LOC_Os03g58700.1 protein	vacuolar protein sorting-associated protein 35, putative, expressed	2.31496	1.13
LOC_Os02g39600.1 protein	outer envelope protein, putative, expressed	2.30997	3.51
LOC_Os05g40820.3 protein	ribosomal protein L24, putative, expressed	2.29827	12.26
LOC_Os07g08840.1 protein	thioredoxin, putative, expressed	2.2921	8.2
LOC_Os07g41810.3 protein	stress responsive A/B Barrel domain containing protein, expressed	2.28093	5.93
LOC_Os02g54254.3 protein	saccharopine dehydrogenase, putative, expressed	2.28054	2.06
LOC_Os08g18110.2 protein	alpha-soluble NSF attachment protein, putative, expressed	2.2779	5.49
LOC_Os11g13850.3 protein	rieske domain containing protein, expressed	2.27529	5.78
LOC_Os10g39100.1 protein	uncharacterized Cys-rich domain containing protein, putative, expressed	2.27504	9.72
LOC_Os05g01450.1 protein	eukaryotic translation initiation factor 3 subunit F, putative, expressed	2.27433	6.34
LOC_Os04g36050.1 protein	cleft lip and palate transmembrane protein 1, putative, expressed	2.27229	3.29
LOC_Os05g06500.1 protein	universal stress protein domain containing protein, putative, expressed	2.27034	13.17
LOC_Os07g05360.2 protein	photosystem II 10 kDa polypeptide, chloroplast precursor, putative, expressed	2.26977	19.28
LOC_Os01g02020.3 protein	acetyl-CoA acetyltransferase, cytosolic, putative, expressed	2.25715	4.57
LOC_Os11g37730.2 protein	glutathione S-transferase, N-terminal domain containing protein, expressed	2.25649	12.89
LOC_Os05g31140.3 protein	glycosyl hydrolases family 17, putative, expressed	2.25614	4
LOC_Os08g01720.1 protein	expressed protein	2.25427	37.11
LOC_Os12g23200.2 protein	photosystem I reaction center subunit XI, chloroplast precursor, putative, expressed	2.25313	11.56
LOC_Os02g54060.1 protein	chaperonin, putative, expressed	2.25125	3.92
LOC_Os02g19150.1 protein	AAA family ATPase, putative, expressed	2.24959	2.29
LOC_Os06g43850.1 protein	ATP synthase F1, delta subunit family protein, putative, expressed	2.23994	11.11
LOC_Os02g56850.4 protein	glutathione reductase, putative, expressed	2.23962	6.41
LOC_Os03g13140.2 protein	non-symbiotic hemoglobin 2, putative, expressed	2.2363	9.02
LOC_Os05g07700.4 protein	ribosomal protein, putative, expressed	2.23542	6.43
LOC_Os06g04150.1 protein	magnesium-protoporphyrin O-methyltransferase, putative, expressed	2.2352	4.6
LOC_Os01g48280.1 protein	ubiquitin-conjugating enzyme, putative, expressed	2.23499	12.42
LOC_Os10g25780.2 protein	FAD-linked oxidoreductase protein, putative, expressed	2.23296	2.32
LOC_Os05g42350.1 protein	ferredoxin--nitrite reductase, putative, expressed	2.23201	3.74
LOC_Os10g33520.1 protein	alcohol oxidase, putative, expressed	2.22748	2.67
LOC_Os03g29190.2 protein	PDI, putative, expressed	2.22731	2.46
LOC_Os01g52500.4 protein	NADP-dependent malic enzyme, putative, expressed	2.22654	2.42
ChrSy.fgenesh.mRNA.86 protein	expressed protein	2.22192	10.34
LOC_Os10g41410.2 protein	nucleoside diphosphate kinase, putative, expressed	2.21013	9.27
LOC_Os03g59020.1 protein	T-complex protein, putative, expressed	2.20586	4.4
LOC_Os02g43830.1 protein	3-isopropylmalate dehydratase small subunit 2, putative, expressed	2.2016	6.23
LOC_Os07g48490.4 protein	stress responsive protein, putative, expressed	2.20054	4.79
LOC_Os05g49800.1 protein	ketol-acid reductoisomerase, chloroplast precursor, putative, expressed	2.19522	2.42
LOC_Os03g04220.1 protein	glutathione S-transferase, putative, expressed	2.18895	3.76
LOC_Os07g10150.1 protein	coatomer subunit gamma-2, putative, expressed	2.17671	1.35
LOC_Os11g04670.1 protein	2-isopropylmalate synthase B, putative, expressed	2.17599	2.68
LOC_Os03g52840.3 protein	serine hydroxymethyltransferase, mitochondrial precursor, putative, expressed	2.17564	3.75
LOC_Os03g63860.1 protein	DANA2, putative, expressed	2.16707	6.7
LOC_Os05g15770.1 protein	glycosyl hydrolase, putative, expressed	2.16655	4.38
LOC_Os03g13730.1 protein	translocase of chloroplast 34, putative, expressed	2.16284	5.2
LOC_Os03g11050.3 protein	mannose-1-phosphate guanyltransferase, putative, expressed	2.16165	4.2
LOC_Os08g39850.3 protein	lipoxygenase, chloroplast precursor, putative, expressed	2.15952	4.51
LOC_Os05g45750.2 protein	ATP-dependent Clp protease ATP-binding subunit clpX, putative, expressed	2.15796	4.35
LOC_Os03g14530.1 protein	S10/S20 domain containing ribosomal protein, putative, expressed	2.15581	9.45
LOC_Os10g10244.1 protein	alanyl-tRNA synthetase, putative, expressed	2.15558	1.7
LOC_Os04g56400.4 protein	glutamine synthetase, catalytic domain containing protein, expressed	2.1522	4.5
LOC_Os04g46620.1 protein	T-complex protein, putative, expressed	2.14968	1.83
LOC_Os03g16980.4 protein	NAD dependent epimerase/dehydratase family domain containing protein, expressed	2.14749	4.28
LOC_Os05g04850.2 protein	RNA recognition motif containing protein, putative, expressed	2.14585	10.76
LOC_Os07g46790.1 protein	4-alpha-glucanotransferase, putative, expressed	2.14271	1.9
LOC_Os09g19734.4 protein	isochorismate synthase 1, chloroplast precursor, putative, expressed	2.13797	9.57
LOC_Os02g01500.1 protein	2-oxo acid dehydrogenases acyltransferase domain containing protein, expressed	2.13731	3.47
LOC_Os01g14890.1 protein	expressed protein	2.13604	6.21
LOC_Os11g08300.3 protein	aldehyde dehydrogenase, putative, expressed	2.13273	4.36
LOC_Os02g54600.1 protein	- STE kinases include homologs to sterile 7, sterile 11 and sterile 20 from yeast, expressed - [STE_MEK_ste7_MAP2K.5]	2.12976	3.25
LOC_Os07g04240.1 protein	succinate dehydrogenase flavoprotein subunit,mitochondrial precursor, putative, expressed	2.12639	1.43
LOC_Os08g06040.1 protein	60S ribosomal protein L34, putative, expressed	2.12585	13.56
LOC_Os07g35350.2 protein	glucan endo-1,3-beta-glucosidase precursor, putative, expressed	2.12574	3.41
LOC_Os07g01560.2 protein	transporter family protein, putative, expressed	2.12333	5.61
LOC_Os09g28730.1 protein	gibberellin receptor GID1L2, putative, expressed	2.11946	5.16
LOC_Os03g45320.2 protein	dehydrogenase, putative, expressed	2.11446	3.68
LOC_Os03g23980.1 protein	NAD dependent epimerase/dehydratase family protein, putative, expressed	2.11124	5.41
LOC_Os02g50830.1 protein	expressed protein	2.11113	11.05
LOC_Os02g24576.1 protein	chloroplast 30S ribosomal protein S7, putative, expressed	2.10933	6.41
LOC_Os02g43280.2 protein	aldehyde dehydrogenase, putative, expressed	2.10549	2.65
LOC_Os03g22780.1 protein	DVR, putative, expressed	2.09782	4.94
LOC_Os02g18410.1 protein	salt stress root protein RS1, putative, expressed	2.09743	6.9
LOC_Os04g08550.1 protein	oxidoreductase, aldo/keto reductase family protein, putative, expressed	2.08392	3.26
LOC_Os03g58840.1 protein	vesicle-associated membrane protein, putative, expressed	2.08046	5
LOC_Os03g03020.1 protein	L11 domain containing ribosomal protein, putative, expressed	2.07844	6.67
LOC_Os01g05490.1 protein	triosephosphate isomerase, cytosolic, putative, expressed	2.07368	5.93
LOC_Os08g29170.1 protein	dehydrogenase, putative, expressed	2.06875	3.08
LOC_Os05g48450.1 protein	aminotransferase domain containing protein, putative, expressed	2.06254	4.16
LOC_Os08g41390.2 protein	peptidyl-prolyl isomerase, putative, expressed	2.06204	1.9
LOC_Os12g08170.1 protein	2-oxo acid dehydrogenases acyltransferase domain containing protein, expressed	2.06193	3.64
LOC_Os01g27520.2 protein	tRNA synthetases class II domain containing protein, expressed	2.05207	3.2
LOC_Os03g03510.2 protein	- CAMK includes calcium/calmodulin depedent protein kinases, expressed - [CAMK_KIN1/SNF1/Nim1_like.15]	2.04629	4.41
LOC_Os09g27420.2 protein	formate--tetrahydrofolate ligase, putative, expressed	2.04058	1.56
LOC_Os03g01190.1 protein	dehydrogenase, putative, expressed	2.04038	3.76
LOC_Os08g09250.3 protein	glyoxalase family protein, putative, expressed	2.03919	7.18
LOC_Os05g05940.1 protein	stress-related protein, putative, expressed	2.03342	5.14
LOC_Os08g01760.1 protein	dehydrogenase, putative, expressed	2.02724	2.61
LOC_Os02g50620.1 protein	dehydrogenase E1 component domain containing protein, expressed	2.02403	3.59
LOC_Os01g47660.1 protein	60S ribosomal protein L18a, putative, expressed	2.0228	7.87
LOC_Os02g09750.1 protein	lycopene beta cyclase, chloroplast precursor, putative, expressed	2.02254	4.29
LOC_Os08g41730.1 protein	peptidase, T1 family, putative, expressed	2.02244	6.39
LOC_Os02g03470.1 protein	tetratricopeptide repeat containing protein, putative, expressed	2.01211	3.87
LOC_Os09g29070.1 protein	glucose-6-phosphate isomerase, putative, expressed	2.00997	2.72
LOC_Os06g15360.4 protein	RAD23 DNA repair protein, putative, expressed	2.00308	4.63
