# Supplementary material for: Chilling-induced phosphorylation of IPA1 by OsSAPK6 activates chilling tolerance responses in rice
Source: Cell Discov. 2022 Jul 26;8:71. doi: 10.1038/s41421-022-00413-2 (PMC9325753; doi:10.1038/s41421-022-00413-2)
Supplement: Supplementary file 3 — Supplementary Table 2 [file 41421_2022_413_MOESM3_ESM.xlsx]

## Sheet: Sheet1
Supplemental Table 2. Transcriptome data of WT and ipa1-3D with or without 4°C treatment.
Gene_ID	Description	WT						ipa1-3D
		CK			4°C treatment			CK			4°C treatment
		Rep 1	Rep 2	Rep 3	Rep 1	Rep 2	Rep 3	Rep 1	Rep 2	Rep 3	Rep 1	Rep 2	Rep 3
Os01g0100100	RabGAP/TBC domain containing protein.	14.3013	14.3536	14.1744	11.2407	9.85491	11.1334	17.1667	16.0749	16.6402	11.6302	11.146	10.5899
Os01g0100200	Conserved hypothetical protein.	0.109435	0.274568	0.104769	0.137543	0.1405	0.12338	0.245448	0.174867	0.382822	0.289048	0.22886	0.120432
Os01g0100300	Cytochrome P450 domain containing protein.	0	0	0	0	0	0	0	0	0	0	0	0
Os01g0100400	Similar to Pectinesterase-like protein.	3.99506	3.35478	3.58797	2.49863	2.56457	2.60597	2.77955	3.93968	3.85322	2.70262	2.32742	3.06709
Os01g0100466	Hypothetical protein.	0	0	0	0	0	0	0	0	0	0	0	0
Os01g0100500	Immunoglobulin-like domain containing protein.	23.1273	22.0629	22.1767	25.5212	21.0698	24.4838	23.44	24.0357	22.8924	23.3208	21.6195	24.1787
Os01g0100600	Single-stranded nucleic acid binding R3H domain containing protein.	9.22901	8.59299	9.09661	7.18375	7.31129	6.6953	3.70978	9.9342	10.764	6.14951	4.92383	6.77479
Os01g0100650	Hypothetical gene.	0	0	0	0	0	0	0	0	0	0	0.0381096	0.120325
Os01g0100700	Similar to 40S ribosomal protein S5-1.	75.1433	77.7254	76.0234	42.8875	44.1883	46.4073	90.4184	77.1334	79.288	66.3381	73.2355	68.6872
Os01g0100800	Protein of unknown function DUF1664 family protein.	14.1539	14.1155	14.74	12.5441	11.7908	14.8345	11.3982	14.2951	13.4081	9.9678	10.3232	11.1916
Os01g0100900	Sphingosine-1-phosphate lyase, Disease resistance response	71.5539	67.9283	65.5341	76.2337	75.2465	82.5536	44.211	63.2665	61.8422	54.517	55.3157	54.9006
Os01g0101150	Hypothetical conserved gene.	1.14901	0.781271	0.841199	0.668974	0.542348	0.92871	0.747139	1.16641	1.15264	0.736402	0.883427	0.911166
Os01g0101175	Non-protein coding transcript.	0	0	0	0	0	0	0	0	0	0	0	0
Os01g0101200	2, 3-diketo-5-methylthio-1-phosphopentane phosphatase domain containing protein.	14.3876	16.1407	16.7951	11.514	12.2867	10.6615	15.3525	18.8236	19.7596	22.1586	22.58	23.9572
Os01g0101300	Similar to MRNA, partial cds, clone: RAFL22-26-L17. (Fragment).	3.05731	2.82113	4.04794	2.31644	3.18748	1.75095	0.875381	3.11828	2.70788	2.72446	2.46	2.48164
Os01g0101600	Hypothetical conserved gene.	27.1907	25.9055	25.184	23.6393	24.6978	24.9827	20.9129	26.981	29.2866	19.9207	19.3124	20.1698
Os01g0101700	Similar to chaperone protein dnaJ 20.	6.78168	6.78923	6.67167	5.34925	5.94465	5.2796	7.86747	8.78879	9.12946	10.4297	9.87883	10.2168
Os01g0101800	Conserved hypothetical protein.	0.528419	0.416675	0.60707	0.11069	0.0678423	0.0446817	0.15238	0.168873	0.203335	0.169478	0.248643	0.368296
Os01g0101850	Hypothetical protein.	0	0	0	0	0	0	0	0	0	0	0	0
Os01g0101900	Similar to OSIGBa0075F02.3 protein.	0	0	0	0	0.152547	0.100469	0	0	0.124694	0.134499	0	0.130758
Os01g0102000	Phosphoesterase family protein.	2.5106	2.56978	3.07379	0.970903	0.836814	0.847115	3.36465	3.3328	4.23081	2.89659	2.12035	2.86915
Os01g0102300	Thylakoid lumen protein, Photosynthesis and chloroplast development	33.2783	29.5917	31.0489	12.718	14.1874	13.5863	21.244	37.3042	35.8127	25.3053	23.5081	23.6229
Os01g0102400	Histone-fold domain containing protein.	0.271002	0.23312	0.259449	0.357639	0.156569	0.137491	0.234446	0.129911	0.170642	0.0920306	0.240866	0.223676
Os01g0102500	Conserved hypothetical protein.	9.6158	7.96696	9.29481	9.51667	10.6755	8.72986	6.45224	9.33045	9.26257	9.58343	10.2854	9.73857
Os01g0102600	Similar to shikimate kinase family protein.	48.9608	46.2469	47.5027	40.1982	41.7657	41.863	22.3556	48.6212	52.5316	67.8214	64.2332	67.12
Os01g0102700	Translocon-associated beta family protein.	69.9772	69.3027	71.1837	41.9474	42.6223	48.6859	50.0551	83.4073	81.8346	64.3009	67.3703	62.8526
Os01g0102800	Similar to chromatin remodeling complex subunit.	6.57227	6.62342	7.23984	10.023	9.03813	9.53348	11.4587	7.46117	7.07043	8.83265	8.68378	8.62477
Os01g0102850	Similar to nitrilase 2.	9.6764	11.9919	9.68258	28.5492	31.7249	34.9703	18.8127	14.9903	16.9822	15.502	12.4904	14.8301
Os01g0102900	Light-regulated protein, Regulation of light-dependent attachment of LEAF-TYPE FERREDOXIN-NADP+ OXIDOREDUCTASE (LFNR) to the thylakoid membrane	3803.78	4174.9	4051.14	1118.8	1120.15	1102.69	8045.14	5471.37	5372.89	1369.2	1449.25	1408.41
Os01g0103000	Snf7 family protein.	7.6326	6.86096	6.99791	2.89313	2.22947	3.31232	6.79323	10.2603	8.81529	3.58855	3.82159	4.79976
Os01g0103050	Non-protein coding transcript.	0	0.0355492	0.0158257	0	0	0	0.127116	0.0316968	0.0520435	0	0.0172849	0
Os01g0103075	Hypothetical protein.	0	0	0	0	0	0	0	0	0	0	0	0
Os01g0103100	Similar to predicted protein.	0.125275	0.0673521	0.179901	0	0.120628	0.0529644	0.240836	0.320285	0.306763	0.141808	0.0764127	0.137863
Os01g0103400	Hypothetical gene.	12.9757	17.4749	14.2059	9.64781	11.5047	7.93016	7.59471	14.4727	14.8982	12.0341	15.1128	15.5874
Os01g0103600	Emopamil-binding family protein.	16.4295	16.6243	16.5038	15.2227	14.6478	14.5136	18.0954	17.3647	18.9517	14.7168	14.1733	13.4344
Os01g0103650	Hypothetical gene.	0	0	0	0	0	0	0	0	0	0	0	0
Os01g0103700	Conserved hypothetical protein.	3.51942	3.07317	3.39199	4.26751	3.82858	4.23419	1.95259	1.52859	2.06983	2.39302	2.30313	2.29395
Os01g0103800	Conserved hypothetical protein.	14.2411	13.7033	12.0721	8.75645	8.45191	9.80226	15.6999	15.1441	14.9655	10.1025	10.2652	10.4868
Os01g0103900	Polynucleotidyl transferase, Ribonuclease H fold domain containing protein.	0.44971	0.48356	0.484356	0.50634	0.445056	0.546627	0.12608	0.538947	0.432621	1.37871	0.744543	0.917629
Os01g0104000	Similar to predicted protein.	16.3013	15.7968	16.3295	10.7563	10.1326	10.0942	29.0455	20.2412	20.7584	11.6229	12.0357	12.5247
Os01g0104100	Similar to protein binding / zinc ion binding.	31.9725	33.4637	33.3899	38.7999	38.6538	45.1042	42.0923	36.4385	39.702	42.2714	38.5893	40.2964
Os01g0104200	No apical meristem (NAM) protein domain containing protein.	9.91501	10.4013	10.6113	11.0939	10.8409	11.5193	2.67322	2.62767	2.03031	2.03028	2.12831	1.95162
Os01g0104350	Non-protein coding transcript.	20.4246	18.7943	18.5511	8.72141	7.05992	7.83259	20.3878	28.7454	29.1978	19.0445	19.8167	17.8663
Os01g0104400	Ricin B-related lectin domain containing protein.	107.361	117.135	114.36	79.4139	82.8724	77.4425	113.227	120.051	118.277	101.159	106.734	106.793
Os01g0104500	No apical meristem (NAM) protein domain containing protein.	0	0	0.0527946	0	0	0	0	0	0	0.0936354	0.0576628	0
Os01g0104600	Similar to Light-mediated development protein DET1 (Deetiolated1 homolog) (tDET1) (High pigmentation protein 2) (Protein dark green).	15.4897	14.8539	15.2584	23.2516	19.6491	23.8229	13.316	12.7772	13.5158	16.8944	18.1118	17.7431
Os01g0104800	Hypothetical conserved gene.	17.3736	16.8761	16.8011	10.047	9.37332	11.1583	16.2309	19.7262	18.4786	9.82223	9.8998	11.7832
Os01g0104900	Hypothetical conserved gene.	34.8505	38.1219	36.184	33.0334	32.4041	29.2431	16.4042	29.8781	30.8068	26.5756	29.6888	28.0563
Os01g0105300	Similar to HAT family dimerisation domain containing protein, expressed.	0.0502171	0.0539968	0.0961524	0.0631151	0.0429815	0.0849243	0.0804503	0.0160485	0.0527004	0.0568446	0.0262546	0.101316
Os01g0105400	Similar to Kinesin heavy chain.	16.1703	17.2741	16.6516	13.6992	14.1697	13.3345	2.22917	7.53939	6.90305	8.48402	7.69367	8.50321
Os01g0105700	Basic helix-loop-helix dimerisation region bHLH domain containing protein.	0.764349	0.498999	0.993107	0.411715	0.227808	0.784807	0.498557	1.04688	0.802148	0.262658	0.428163	0.480661
Os01g0105800	Similar to Iron sulfur assembly protein 1.	2.51097	1.53528	1.64975	2.59898	2.244	2.81013	1.89304	2.83222	1.1884	2.70304	3.06319	3.27803
Os01g0105900	Carbohydrate/purine kinase domain containing protein.	49.8219	51.83	53.3932	45.7789	44.1208	45.4178	37.2452	44.7111	46.7673	45.1539	45.8062	49.2023
Os01g0106200	Similar to RER1A protein (AtRER1A).	47.7883	51.1037	55.695	36.8877	33.8708	33.1571	19.5488	46.9047	45.1593	54.0706	52.8902	52.0141
Os01g0106300	Similar to Isoflavone reductase homolog IRL (EC 1.3.1.-).	22.3437	26.1422	25.8201	20.6186	20.0931	16.4379	17.3144	24.7877	24.7226	41.6343	43.1591	42.4619
Os01g0106400	Similar to Isoflavone reductase homolog IRL (EC 1.3.1.-).	5.04513	5.68146	5.58067	2.48497	3.04171	2.56538	3.60439	8.10525	8.55011	8.41213	10.1053	9.13472
Os01g0106500	Conserved hypothetical protein.	10.0645	9.81323	11.5136	4.87759	5.03722	4.83211	9.34639	14.842	14.7245	7.72395	8.94088	7.6968
Os01g0106600	Similar to Chitin-binding lectin 1 precursor (PL-I).	2.17008	2.11737	2.19299	1.7678	1.85741	1.52913	1.23612	2.65849	2.19305	2.411	3.57179	2.94096
Os01g0106700	Hypothetical conserved gene.	16.879	14.6809	15.7787	15.587	13.5422	14.0072	19.912	17.8578	19.4827	10.6437	10.2067	10.3846
Os01g0106750	Non-protein coding transcript.	15.3254	17.656	17.3503	17.733	14.4446	18.2554	6.19648	19.0078	14.5516	12.7357	12.7818	14.3892
Os01g0106800	Similar to RING-box protein 1A (Regulator of cullins 1a) (dRbx1).	94.3102	86.6941	92.4185	62.1333	67.7152	68.5604	77.6641	89.5995	84.1938	73.5165	80.3111	84.084
Os01g0106900	Similar to 1-deoxy-D-xylulose 5-phosphate reductoisomerase (Fragment).	95.9907	90.7153	94.5513	104.238	96.0292	104.552	63.8851	59.9216	59.4111	81.372	82.3872	82.2769
Os01g0107000	Peroxisome membrane anchor protein Pex14p, N-terminal domain containing protein.	28.1065	25.6361	26.3951	24.5024	22.8599	24.9091	33.4014	28.377	28.4692	21.0787	20.0194	19.4921
Os01g0107400	Conserved hypothetical protein.	9.69756	7.93202	9.76025	6.56296	7.71501	7.91964	16.8904	14.8601	14.7873	8.20962	8.79685	9.0758
Os01g0107700	Similar to LIMONENE cyclase like protein.	0.161934	0.174123	0.174409	0.152645	0.181915	0.119811	0.58371	0.291101	0.339884	0.378069	0.253989	0.400965
Os01g0107750	Hypothetical protein.	0	0	0.0230032	0	0	0.0101585	0	0	0	0	0	0
Os01g0107801	Non-protein coding transcript.	0	0	0	0	0	0	0	0	0	0	0	0.619756
Os01g0107900	Protein of unknown function DUF3506 domain containing protein.	73.8824	70.4761	70.9807	71.798	67.6337	74.1163	68.4124	58.6839	60.1408	59.6613	57.1784	56.5005
Os01g0108000	Conserved hypothetical protein.	20.7387	18.172	20.7238	23.1826	21.2782	23.543	18.327	19.7151	20.3936	16.8585	17.18	18.2476
Os01g0108200	Similar to Prolyl endopeptidase (EC 3.4.21.26) (Post-proline cleaving enzyme) (PE).	34.4019	30.1716	32.6844	36.0243	31.8751	35.8851	24.7045	31.2238	33.2428	28.6776	28.8289	28.5816
Os01g0108400	Helix-loop-helix DNA-binding domain containing protein.	12.3014	14.9451	15.0908	3.8485	5.87978	4.16518	1.33089	2.70595	3.57671	2.95376	3.87	2.31485
Os01g0108500	Protein of unknown function DUF3778 domain containing protein.	2.6834	3.58822	2.70074	1.01611	0.618358	0.552706	0.396825	0.989499	0.794284	0.272601	0.431674	0.473245
Os01g0108600	Hypothetical conserved gene.	11.7551	14.1856	13.5782	8.41097	7.27947	7.61692	7.49199	11.9439	13.4092	12.3122	11.941	13.0067
Os01g0108700	Hypothetical protein.	0	0	0	0.33122	0.253756	0.194981	0	0	0	1.08138	0.413342	0.870042
Os01g0108800	Protein of unknown function DUF936, plant family protein.	2.35712	2.83272	3.36836	1.01293	1.31286	0.820696	2.33238	1.94416	2.27361	4.32604	3.01747	3.16619
Os01g0109000	Similar to Late embryogenesis abundant protein, group 3.	7.41578	8.03459	6.91066	10.0824	11.4396	9.77541	1.27387	5.27156	4.79379	7.03797	7.17934	7.64897
Os01g0109201	Hypothetical gene.	0	0	0.0192086	0	0.0257595	0.0169655	0.0192861	0.0192362	0	0	0	0.0110401
Os01g0109300	Similar to predicted protein.	0	0	0	0	0	0	0	0	0	0	0	0
Os01g0109366	Hypothetical conserved gene.	0	0	0	0	0	0	0.469511	0.156099	0.0854338	0.552913	0.0851239	0.179177
Os01g0109432	Hypothetical gene.	0.284505	0.0764799	0.612847	0.312882	0.547903	0.661567	0.478582	0.954689	0.970369	0.483081	0.371865	0.508779
Os01g0109500	Conserved hypothetical protein.	1.14011	1.15381	1.15571	0.463599	0.495094	0.368605	0.515722	1.18952	1.30206	0.778144	0.929177	0.590436
Os01g0109700	Similar to Paired amphipathic helix repeat-containing protein / transcription regulator-related.	68.8182	59.7692	63.5935	89.6598	85.4491	91.9566	66.8074	62.5724	66.7648	63.1913	60.5824	64.5716
Os01g0109750	Paired amphipathic helix domain containing protein.	13.5772	12.8309	13.6039	14.3617	11.3141	15.1172	17.2254	17.9894	20.4879	11.5507	12.5656	13.271
Os01g0110050	Pi homeostasis	0.435498	0.312185	0.250159	0.218942	0.260924	0.270046	0.139538	0.278355	0.121876	0.295785	0.242868	0.127803
Os01g0110100	Phosphate (Pi) transporter, Pi homeostasis	1.12959	1.37443	1.3091	2.59659	2.17537	2.44442	0.785772	1.04024	1.20105	2.52369	2.15249	2.51891
Os01g0110200	Conserved hypothetical protein.	13.8591	14.6744	14.4855	16.1403	19.9154	13.5107	9.45153	17.7571	20.1043	25.5473	28.2965	24.067
Os01g0110400	Similar to Acetyl-CoA C-acetyltransferase.	60.518	55.562	59.1261	76.5928	73.3243	74.1909	58.5017	55.9202	58.8555	54.2481	54.8596	54.6858
Os01g0110500	Protein kinase, core domain containing protein.	0.933735	1.20482	1.36643	0.754433	0.727841	0.682388	1.88482	1.4835	1.62385	1.58545	1.12281	1.62208
Os01g0110600	Hypothetical protein.	0	0	0	0	0	0	0	0	0	0.0122918	0	0
Os01g0110700	Similar to Phosphoenolpyruvate carboxylase.	0.541885	0.440241	0.368913	0.332966	0.278284	0.549843	0.335676	0.265538	0.29066	0.381673	0.616986	0.450567
Os01g0110800	Leucine-rich repeat, plant specific containing protein.	13.963	12.4815	13.7301	6.3828	5.35912	5.8767	13.1185	15.4233	14.4108	12.9613	13.5559	12.5776
Os01g0111000	Pectinesterase inhibitor domain containing protein.	0.462962	0.298685	0.975095	1.10556	0.416069	0.626348	0.0890027	0.532635	0.583028	1.10053	1.30705	1.42656
Os01g0111100	Cyclophilin-like domain containing protein.	49.1569	54.7926	53.4979	29.1598	34.0791	27.5707	25.9916	48.6083	46.2671	38.8846	39.3765	37.0954
Os01g0111200	Like-Sm ribonucleoprotein (LSM)-related domain domain containing protein.	49.246	46.12	49.3024	60.6879	57.275	59.5462	50.4578	48.0177	50.0325	47.347	49.2851	51.8316
Os01g0111300	Conserved hypothetical protein.	4.54494	5.05363	3.85673	3.63509	5.40411	3.99592	4.12051	5.24873	5.52851	7.0156	5.37345	5.48476
Os01g0111400	Similar to transposon protein.	6.77722	7.76873	7.15338	7.75151	7.49205	8.76564	15.2252	7.75572	7.74422	6.28238	5.98081	6.61729
Os01g0111500	ROOT HAIR DEFECTIVE-SIX LIKE (RSL) class I basic helix-loop-helix protein, bHLH transcription factor, Regulation of root hair development	0.0557438	0.149849	0	0	0	0	0.107165	0.0801662	0.117001	0	0.0291441	0.0306727
Os01g0111600	PEBP (phosphatidylethanolamine-binding protein) family protein, Regulation of ABA signaling-mediated seed germination	0	0	0	0	0	0	0	0	0	0.0898394	0	0
Os01g0111700	Conserved hypothetical protein.	5.69899	8.74752	7.66343	1.58565	3.21156	2.5382	9.2834	6.63173	6.20909	5.22	5.45874	5.60141
Os01g0111800	Conserved hypothetical protein.	26.2671	32.645	29.7089	21.4589	22.0772	18.3884	35.2308	48.4928	42.6312	43.9092	49.6305	46.2506
Os01g0111900	Glutelin family protein.	114.902	116.946	116.269	57.2712	59.4305	52.8564	96.5547	177.406	188.966	132.112	120.882	118.429
Os01g0112000	Conserved hypothetical protein.	1.57634	0.610197	0.543291	0.237747	0.161906	0.266582	0.0606092	1.63222	1.58813	0.285502	0.263727	0.416339
Os01g0112050	Non-protein coding transcript.	0.171773	0.184702	0.16445	0.323839	0.404314	0.266285	0.220151	0.219582	0.300446	0.226851	0.119743	0.0945171
Os01g0112100	Conserved hypothetical protein.	0.378698	0.299413	0.170613	0.230983	0.09295	0.0800541	0.385429	0.416469	0.385737	0.157602	0.133936	0.134832
Os01g0112201	Hypothetical protein.	0	0	0	0	0	0	0	0	0	0	0	0
Os01g0112300	Hypothetical conserved gene.	9.46157	8.4073	8.40123	7.8015	7.03484	6.6641	7.31578	8.77219	8.27092	5.93185	5.93607	7.82642
Os01g0112400	Major intrinsic protein family protein.	1.53159	1.3435	1.65923	1.01314	0.905561	1.09058	0.309939	1.23655	1.26894	1.18623	1.01147	1.55243
Os01g0112500	Similar to Plakoglobin/armadillo/beta-catenin-like protein (Fragment).	59.0738	56.3118	59.9838	30.048	31.8895	27.5192	67.6887	44.9359	43.6552	24.5169	23.9952	23.2044
Os01g0112600	Conserved hypothetical protein.	0.143244	0	0.205706	3.28565	2.80458	3.9365	0	0	0	2.75654	2.02206	1.77343
Os01g0112800	Disease resistance protein domain containing protein.	0	0	0	0	0	0	0	0	0	0	0	0
Os01g0113000	Hypothetical conserved gene.	0	0.011864	0	0	0	0	0.0106058	0	0.0115792	0	0	0
Os01g0113150	Disease resistance protein domain containing protein.	0	0	0	0	0	0	0	0	0	0	0	0
Os01g0113200	Similar to Receptor serine/threonine kinase.	5.96364	5.00267	5.60817	8.46552	8.02308	8.56541	6.01702	4.5822	4.97133	2.28614	2.10073	2.37382
Os01g0113300	Similar to ARK protein (Fragment).	0	0	0.0525947	0.0115079	0.141064	0.0619373	0	0.087784	0	0.0103645	0	0.0201524
Os01g0113325	Hypothetical protein.	0	0	0	0	0	0	0	0	0	0	0	0
Os01g0113350	Hypothetical conserved gene.	0.708489	1.52363	0.606887	0.960762	1.52001	1.45828	1.93554	1.39427	1.80012	1.05526	0.838307	1.00538
Os01g0113400	Similar to Receptor-like kinase.	0.554962	0.58103	0.67112	0.468061	0.3375	0.364294	0.36499	0.672086	0.521101	0.545547	0.511575	0.482155
Os01g0113450	Hypothetical protein.	0	0	0	0	0	0	0	0	0.0210356	0	0	0
Os01g0113500	Similar to Receptor-like kinase.	0.695427	0.46953	0.634813	0.965514	1.13162	0.765811	0.823922	0.620221	0.81468	0.951972	1.09921	0.827601
Os01g0113600	Hypothetical protein.	1.07033	1.30182	0.856713	0.330796	0.720871	0.289315	1.33242	0.975703	1.63885	0.814344	0.63298	0.482738
Os01g0113650	Hypothetical conserved gene.	0.0412969	0.0888104	0.0790726	0	0.013255	0.113488	0.0992395	0.0791864	0	0.0467472	0.11875	0.0227234
Os01g0113700	Similar to Receptor-like kinase.	0.118647	0.0212628	0.0757256	0.0248534	0	0	0.0950389	0.0189586	0	0.0335763	0	0.0108808
Os01g0113750	Non-protein coding transcript.	0	0	0	0	0	0	0	0	0	0	0	0
Os01g0113800	Protein kinase, core domain containing protein.	3.44448	3.26151	3.49451	2.7569	2.81618	3.01399	5.02407	4.07458	4.4421	2.30841	2.55345	2.68738
Os01g0113900	Similar to Receptor-like protein kinase.	0	0.0201667	0.0179555	0	0	0	0	0	0	0.0212303	0.00980556	0
Os01g0113950	Hypothetical protein.	0.0205658	0	0	0	0	0.0173899	0.0197685	0	0	0.02328	0	0
Os01g0114000	Similar to H0315A08.1 protein.	0	0	0	0	0	0	0	0	0.063354	0	0.0631242	0
Os01g0114050	Non-protein coding transcript.	0	0	0	0	0	0	0	0	0	0	0	0
Os01g0114100	Similar to Protein kinase RLK17.	0.183613	0.0987168	0.281257	0.207696	0.0825076	0.085392	0	0.176039	0.115616	0.0935309	0.0671981	0.121239
Os01g0114150	Non-protein coding transcript.	0	0	0	0.0120219	0.0491217	0	0	0	0	0	0	0
Os01g0114200	Conserved hypothetical protein.	1.31205	1.98559	1.0235	1.19098	1.12301	0.780714	1.44803	1.11816	1.93791	0.907633	1.29572	0.935861
Os01g0114300	Similar to Receptor-like protein kinase (Fragment).	5.35704	4.57432	5.2795	5.00403	4.24024	4.581	8.23663	5.50788	5.41845	3.59453	3.55484	3.53455
Os01g0114400	Similar to Receptor-like kinase.	0	0	0	0	0	0	0	0	0	0	0	0
Os01g0114402	Hypothetical protein.	0	0	0	0	0	0	0	0.0194738	0	0.0229925	0	0
Os01g0114550	Non-protein coding transcript.	1.04295	0.917548	1.14372	0.893743	0.632986	0.545166	0.984284	1.05446	1.11442	0.697623	0.743558	0.803425
Os01g0114600	Similar to Receptor-like protein kinase.	0.0787568	0.0211712	0.188498	0.0123731	0	0.0166486	0.0378517	0.0377539	0	0	0.0823517	0.0108339
Os01g0114650	Non-protein coding transcript.	0	0	0	0	0	0	0	0	0	0	0	0
Os01g0114700	Similar to Receptor-like kinase.	0.481688	0.472905	0.681704	0.223738	0.268881	0.36303	0.140917	0.361422	0.461552	0.130388	0.109495	0.18438
Os01g0114800	Similar to H0215A08.3 protein.	2.77844	2.82893	2.98954	2.51862	2.24131	2.2662	0.827214	1.22583	1.49662	1.62823	1.19553	1.82646
Os01g0114900	Similar to LRK14.	0.763811	1.06286	0.989337	0.734113	0.576845	1.00678	0.47507	0.258459	0.141456	0.559459	0.46981	0.271948
Os01g0115100	Hypothetical conserved gene.	2.2872	1.79722	2.02126	1.7506	1.93883	2.08276	0.76103	2.08039	2.12335	1.64306	1.14981	1.46827
Os01g0115200	Similar to OSIGBa0140C02.7 protein.	0	0	0	0	0	0	0	0	0	0	0	0
Os01g0115300	Hypothetical gene.	2.40894	2.37033	2.15394	0.542695	0.875312	0.547665	1.33253	1.80843	2.36112	0.373015	0.487145	0.412657
Os01g0115500	Similar to Receptor-like kinase.	0	0	0.0385867	0	0	0.0340807	0	0	0	0	0	0
Os01g0115533	Non-protein coding transcript.	0.0402457	0.129825	0.03853	0.0758741	0.0904232	0.0680613	0.154742	0.0771709	0.084472	0.0455573	0.0105207	0.0110725
Os01g0115566	Similar to Receptor-like kinase.	0.0543797	0.0584728	0	0.0341735	0.174541	0	0	0.104273	0.0570689	0	0	0
Os01g0115600	Similar to LRK14.	9.88798	10.2352	10.4484	15.0705	15.355	15.9154	9.05109	7.49358	7.81502	4.11029	4.64412	4.51519
Os01g0115700	Similar to Receptor-like kinase.	0.0871458	0.140558	0	0.0136911	0.0139855	0.027633	0	0.0208877	0	0	0	0
Os01g0115725	Hypothetical protein.	0.0968686	0.145824	0.0741911	0.158274	0.0870568	0.139246	0.130358	0.130021	0.0203318	0.0548266	0.141806	0.0639616
Os01g0115750	Similar to Receptor-like protein kinase.	0	0	0	0	0	0	0	0	0	0.011096	0	0.0215747
Os01g0115752	Non-protein coding transcript.	0.115751	0	0	0	0	0	0.0370879	0	0	0	0.0100862	0
Os01g0115800	Similar to Receptor-like kinase.	0.513267	1.1216	0.713302	0.593074	0.573941	0.434004	0.238726	0.60321	0.764535	0.327988	0.562665	0.637727
Os01g0115900	Similar to Receptor-like protein kinase.	1.08853	0.925483	1.23601	0.540883	0.601265	0.513729	1.71549	1.18925	1.06266	0.6949	0.913221	0.619852
Os01g0115950	Hypothetical protein.	0	0	0	0	0	0	0.059069	0	0	0	0	0
Os01g0116000	Similar to Receptor-like protein kinase.	0	0	0	0	0	0.00836437	0	0	0	0	0	0
Os01g0116100	Conserved hypothetical protein.	1.02607	0.809084	1.24428	0.515843	0.614757	0.462726	0.591771	1.18048	1.50753	0.851755	0.786794	0.978617
Os01g0116101	Hypothetical protein.	0	0	0	0	0	0	0	0	0	0	0	0
Os01g0116200	Protein kinase, core domain containing protein.	0	0	0	0	0.0346941	0	0	0	0	0	0	0
Os01g0116250	Hypothetical protein.	0	0	0	0	0	0	0	0	0	0	0	0
Os01g0116300	Similar to Receptor-like kinase.	1.13298	1.1965	1.0072	1.44941	0.818214	1.3686	0.816792	1.06684	1.01915	1.08784	1.21643	1.59194
Os01g0116400	Protein kinase, core domain containing protein.	1.04811	1.02984	0.916921	0.556449	0.568414	0.573005	1.11169	0.363831	0.474111	0.163646	0.236196	0.228697
Os01g0116600	Similar to predicted protein.	31.5887	29.0043	31.1536	32.2565	29.5998	32.37	26.6851	29.6886	30.172	27.1551	27.9371	28.3041
Os01g0116650	Hypothetical protein.	0	0	0	0	0	0	0	0	0	0	0	0
Os01g0116800	Similar to Receptor-like kinase.	0	0	0	0	0	0	0	0.0348497	0	0	0	0
Os01g0116900	Protein kinase, catalytic domain domain containing protein.	7.78135	8.25282	7.06824	6.32527	5.83049	7.15233	20.7542	11.7889	12.3189	5.42629	5.70668	4.96846
Os01g0116901	Hypothetical protein.	1.44071	1.04731	1.22388	0.675845	1.10721	0.669166	0.663171	0.583638	0.830513	0.367517	0.21218	0.245639
Os01g0117000	Similar to Receptor-like kinase ARK1AS.	0.591792	0.536908	0.566563	0.418383	0.356149	0.422214	0.639954	0.726953	0.368753	0.272145	0.454435	0.427389
Os01g0117025	Hypothetical protein.	0	0	0	0	0	0	0.0389908	0	0	0	0	0
Os01g0117050	Non-protein coding transcript.	2.89514	3.80485	2.83331	1.69808	2.2715	1.63203	2.72106	4.62618	3.64598	1.3109	2.42184	1.55763
Os01g0117100	Similar to Receptor kinase LRK10.	7.23016	6.74984	6.6268	4.19139	3.99368	4.56152	9.32034	8.32901	8.7641	2.9026	3.51637	4.30217
Os01g0117200	Similar to ARK protein (Fragment).	1.8615	2.56811	2.25289	2.48309	2.14191	2.49469	3.66306	2.49185	1.80612	1.10329	1.60675	1.40114
Os01g0117233	Non-protein coding transcript.	0	0	0	0	0	0	0	0	0	0	0	0
Os01g0117266	Conserved hypothetical protein.	6.26195	7.31878	6.60317	6.04531	5.41795	6.33089	8.81067	5.74259	7.7145	2.72235	3.41623	3.4456
Os01g0117300	Similar to Receptor kinase LRK10.	6.06144	5.57211	7.33648	5.32887	3.6088	5.1785	5.52456	5.48016	5.63609	3.19963	3.31684	3.52537
Os01g0117400	Similar to Receptor-like kinase.	0.131766	0.141684	0.0630743	0.0414025	0.0422927	0.167127	0	0.0631651	0	0.0745782	0.0344452	0.0362518
Os01g0117450	Hypothetical protein.	0	0	0	0.012391	0.0759443	0.00833629	0.0947654	0.0567123	0.0827704	0.0334797	0.0515439	0.097645
Os01g0117500	Similar to Receptor kinase LRK10.	0	0	0	0.0136984	0.0139929	0	0.0419058	0.083595	0.022876	0.148049	0.102568	0
Os01g0117600	Protein kinase, catalytic domain domain containing protein.	0.523041	0.581157	0.300446	0.131477	0.0335759	0.147423	0.217864	0.518179	0.274453	0.315771	0.209651	0.17268
Os01g0117650	Hypothetical protein.	0	0	0	0	0	0	0	0	0	0	0	0
Os01g0117700	Similar to LRK14.	1.36186	1.55588	0.916733	0.468028	0.833245	0.629752	1.04316	1.24447	0.69227	0.806927	0.645259	0.667393
Os01g0117900	Similar to nodulin-like protein.	60.6682	59.9993	55.9083	26.5227	28.3221	27.7775	100.673	81.3476	82.5565	44.0753	42.816	44.1585
Os01g0118000	Similar to Fructose-bisphosphate aldolase (EC 4.1.2.13) (Fragment).	20.6568	20.314	20.247	14.363	14.8575	14.1153	31.6193	20.8309	21.0711	20.5175	21.2064	22.9872
Os01g0118033	Non-protein coding transcript.	0	0	0	0	0	0	0	0	0	0	0	0
Os01g0118066	Non-protein coding transcript.	3.44092	2.73192	3.0261	3.5704	3.80128	3.42971	4.01902	3.41405	3.39064	2.91563	2.53114	2.49327
Os01g0118100	Similar to Fructose-bisphosphate aldolase.	16.2999	14.7144	13.5575	16.1095	16.4281	15.2429	15.8208	14.4222	15.3772	14.2882	14.1202	15.5764
Os01g0118300	Phosphatidylserine synthase, Regulation of stem development, Control of cell elongation in uppermost internode	0.550028	0.636922	0.567085	0.381101	0.280655	0.339872	0.50159	0.851851	0.858441	0.494903	0.353929	0.527696
Os01g0118350	Non-protein coding transcript.	0	0	0.113018	0	0	0	0	0.0565901	0.0619441	0	0.0154299	0.0649565
Os01g0118400	Similar to HGA6.	8.90836	10.4383	10.5068	6.90897	8.38394	6.74148	13.6783	17.0443	17.4295	15.8543	16.0923	14.5337
Os01g0118600	Similar to Hga5 protein.	3.07783	2.73165	2.78292	1.71927	1.33286	1.22897	2.58282	3.63002	3.38385	2.64068	2.79687	2.98389
Os01g0118700	Similar to HGA4.	22.3382	26.1377	22.178	14.3226	14.5547	15.0409	14.4095	25.7794	25.4895	15.2521	15.438	13.1261
Os01g0119000	Glycosyltransferase AER61, uncharacterized domain containing protein.	1.69861	2.36947	1.86793	0.663549	1.0904	0.747264	1.10322	1.8046	1.63808	1.1173	1.08009	0.997804
Os01g0119050	Non-protein coding transcript.	6.26195	3.07389	4.17043	4.70507	4.80624	7.53951	9.94472	7.70029	7.0002	9.32277	10.1775	12.0596
Os01g0119100	Similar to Glycosyltransferase.	18.3187	16.7606	20.0624	15.1223	19.2715	14.6635	21.275	23.7935	25.9705	32.757	31.7852	30.5501
Os01g0119500	Protein of unknown function DUF1618 domain containing protein.	18.3354	16.9601	16.6655	11.7167	11.841	12.0575	27.3711	19.8664	21.2822	9.76498	11.284	9.4447
Os01g0119800	Non-protein coding transcript.	0.0852926	0.0611416	0.0816564	0.1072	0	0	0	0.027258	0.0298368	0	0.0594572	0.156439
Os01g0120300	Similar to EMB2369 (EMBRYO DEFECTIVE 2369); ATP binding / aminoacyl-tRNA ligase/ leucine-tRNA ligase/ nucleotide binding.	34.4085	31.3394	31.3795	39.5971	39.1136	41.9921	29.5841	35.5349	36.5633	35.8533	33.0018	34.9703
Os01g0120400	Alanyl-tRNA synthetase, class IIc family protein.	14.7526	14.5168	13.8645	10.6955	9.90464	12.7605	16.8151	19.0749	19.6723	18.1168	17.655	18.3389
Os01g0120500	Similar to PAP fibrillin domain containing protein, expressed.	28.8235	31.2618	33.0579	61.0411	70.0275	61.8819	16.4154	26.3166	24.8723	56.4618	56.5981	55.7391
Os01g0120600	Similar to Oxidoreductase NAD-binding domain containing protein, expressed.	7.38504	6.68707	6.92708	6.67016	7.96518	8.10278	5.57551	7.42436	6.71479	7.42897	5.61183	5.8239
Os01g0120700	Similar to sarcoplasmic reticulum histidine-rich calcium-binding protein.	41.309	41.2726	41.9275	70.4004	73.7074	79.9403	34.8656	39.3307	39.3583	49.6368	46.2996	47.4208
Os01g0120800	Similar to Translation initiation factor 3.	61.7827	56.3057	56.4248	45.4158	46.4147	46.1583	85.2298	60.5923	59.9995	49.0477	46.3452	45.8812
Os01g0121000	Conserved hypothetical protein.	0.197887	0.372368	0.568352	1.08812	1.77843	1.00397	0.0951075	0.758893	0.623019	1.00802	1.31911	1.33386
Os01g0121100	Similar to SLL2.	52.8346	62.2526	56.2994	56.1144	51.1672	56.7545	48.6412	49.088	49.9389	46.1276	46.7178	50.3095
Os01g0121200	Zinc finger, RING/FYVE/PHD-type domain containing protein.	4.54833	4.70136	4.12968	2.95048	3.42834	3.10156	3.38477	2.72895	3.66463	3.70368	3.11438	2.51884
Os01g0121300	Conserved hypothetical protein.	1.34232	0.947874	1.4769	0.125902	0.308663	0.415047	1.81024	1.22932	0.798964	0.260806	0.303762	0.374814
Os01g0121400	Hypothetical protein.	0.0695618	0.124663	0.17759	0.0291428	0.119078	0.078426	0.0668649	0.0889228	0.0243339	0.0131237	0.072737	0.0510346
Os01g0121500	Conserved hypothetical protein.	9.56222	8.32349	10.5246	7.64426	9.31189	7.09547	2.00087	4.73978	4.98341	4.56532	5.40746	5.40472
Os01g0121600	Conserved hypothetical protein.	21.3189	21.6337	21.4018	33.9215	36.1209	35.9841	2.51568	12.3368	13.1034	27.2493	28.5064	29.6714
Os01g0121700	ABC transporter-like domain containing protein.	40.878	37.8878	40.2029	53.0823	56.5529	54.4305	37.6613	35.681	36.1572	41.2049	40.142	41.3774
Os01g0121800	Similar to xylosyltransferase 1.	13.7795	12.7628	13.3226	6.80173	5.83864	7.12359	14.6878	13.0802	12.4326	9.09887	7.96507	7.79477
Os01g0121900	Seven-in-absentia protein, sina domain containing protein.	0.0922807	0	0.13252	0.144978	0.236953	0.331627	0	0	0	0.417839	0.313602	0.253884
Os01g0121950	Hypothetical conserved gene.	0	0	0.0344042	0.0903326	0	0.0607733	0	0	0	0.0203395	0.0375766	0
Os01g0122000	Conserved hypothetical protein.	4.77539	5.62249	5.64452	1.84417	1.95233	2.45885	0.846247	3.06931	2.26779	2.38573	2.23167	1.99641
Os01g0122200	Seven In Absentia Homolog-type domain containing protein.	0.0589828	0.0317112	0.141171	0	0.0378632	0.0124686	0	0.0282748	0	0	0.0154188	0.0162275
Os01g0122367	Hypothetical protein.	0	0	0	0	0	0	0	0	0	0	0	0
Os01g0122534	Hypothetical protein.	0	0	0	0	0	0	0	0	0	0	0	0
Os01g0122701	Conserved hypothetical protein.	0	0	0	0	0	0	0	0	0	0	0	0
Os01g0123500	Conserved hypothetical protein.	0	0.0472785	0	0	0.112901	0	0	0.0421551	0	0	0	0
Os01g0123700	Zinc finger, RING-type domain containing protein.	1.26635	1.99386	1.77524	3.60953	3.57101	3.00203	0.0869465	0.433609	0.189853	0.332771	0.331037	0.223971
Os01g0123800	Seven-in-absentia protein, sina domain containing protein.	0.77902	1.25648	0.915311	1.09037	1.02289	1.24258	0.0340372	0.135797	0.260128	0.0801668	0.222158	0.0389683
Os01g0123900	Similar to Bowman-Birk type proteinase inhibitor (EBI).	160.467	176.976	168.626	92.862	95.966	81.3957	78.5277	96.2407	101.575	55.3506	53.7094	54.7336
Os01g0124000	Similar to Bowman Birk trypsin inhibitor.	11.6105	12.2415	14.1431	10.2773	8.99022	7.37267	13.7659	14.38	12.5639	7.87546	8.97543	7.1592
Os01g0124100	Proteinase inhibitor I12, Bowman-Birk family protein.	98.7991	111.417	107.326	119.536	132.209	108.23	17.0391	33.8206	36.8812	10.8586	11.8794	14.6186
Os01g0124200	Similar to Bowman Birk trypsin inhibitor.	685.572	777.08	728.223	697.549	732.808	632.763	634.365	654.796	667.246	300.446	317.698	308.322
Os01g0124401	Similar to Bowman-Birk type bran trypsin inhibitor.	112.814	122.428	117.594	99.622	105.19	94.0839	104.165	89.7313	89.0887	45.7926	46.8294	45.455
Os01g0124550	Hypothetical protein.	0.52768	0.378265	0.443949	0.773748	0.903297	0.811256	1.06055	0.797192	0.973301	0.877882	0.501605	0.545511
Os01g0124600	Similar to cDNA clone:001-125-E08, full insert sequence.	0.430482	0.462884	0.618195	0.54105	0.506627	0.0303336	0.620689	0.343936	0.0752951	0.20304	0	0.0394784
Os01g0124650	Hypothetical conserved gene.	4.70811	3.80991	4.55386	2.25714	2.36799	3.05761	6.90501	1.39605	1.32438	1.07139	1.21807	1.33537
Os01g0124700	Hypothetical protein.	0.154166	0.221027	0.196792	0	0	0.0217265	0.197586	0.0985376	0	0	0.0537345	0
Os01g0124900	Seven-in-absentia protein, sina domain containing protein.	0	0	0	0	0	0	0	0.0955516	0	0	0	0
Os01g0125000	Seven-in-absentia protein, sina domain containing protein.	0.0403049	0	0	0	0	0	0	0	0	0	0	0
Os01g0125500	Seven-in-absentia protein, sina domain containing protein.	0	0	0	0	0	0	0	0	0	0	0	0
Os01g0125550	Conserved hypothetical protein.	1.22141	1.47351	1.71123	0.898613	0.898812	0.957223	1.2886	1.97075	1.96962	0.691308	0.513982	1.27858
Os01g0125600	Heavy metal transport/detoxification protein domain containing protein.	31.6024	31.6054	29.6661	16.3974	16.6961	16.3998	27.5276	28.8775	27.0604	21.0365	20.3825	22.0979
Os01g0125700	Conserved hypothetical protein.	5.39215	5.48175	5.53771	3.77875	2.76913	4.50418	6.1883	4.35508	3.49817	3.42182	3.45131	1.87011
Os01g0125800	Actin-interacting, WD40-repeat protein, Actin turnover	1.54166	1.24328	1.47594	1.00342	0.683329	0.729388	2.96379	1.3197	1.36751	0.914116	1.11307	1.21184
Os01g0125850	Hypothetical protein.	0	0	0	0	0	0	0.124203	0	0	0.0243776	0	0.0118497
Os01g0125900	Ubiquitin-conjugating enzyme/RWD-like domain containing protein.	23.9555	22.4441	23.9952	21.6562	22.322	23.7216	29.3743	22.0485	23.5045	18.2566	18.2042	18.619
Os01g0126000	Hypothetical gene.	0	0	0.0695993	0	0	0	0	0	0	0	0	0
Os01g0126100	Multicopper oxidase	0.40155	0.61682	0.457656	0.660899	0.503263	0.452719	0.422742	0.953294	0.541809	0.476191	0.479861	0.462943
Os01g0126200	Multicopper oxidase	6.48047	7.2278	7.00416	8.41334	7.62873	6.60233	7.49648	8.17141	8.90553	9.73195	8.80527	8.0921
Os01g0126401	Hypothetical gene.	0.609831	0.508758	0.614031	0.323765	0.512964	0.537883	0.535655	0.937493	0.871709	0.856944	0.725622	1.07031
Os01g0126600	Paralog of FACTOR OF DNA METHYLATION LIKE 1 (OsFDML1), Regulation of flower development	0.950693	1.10514	0.590376	0.581291	0.923673	0.630067	1.3831	1.08391	0.916812	1.13433	0.725415	0.848291
Os01g0126900	Multicopper oxidase	0.904486	1.50516	0.927778	0.541333	0.566798	0.236726	1.88374	2.16793	2.41824	4.29045	3.87316	3.44827
Os01g0127000	Multicopper oxidase, Maintenance of Pi homeostasis	0.246321	0.132431	0.047164	0.0154794	0.063249	0.0104141	0.0473543	0.023616	0.0517005	0.0975907	0.051513	0.0948758
Os01g0127100	Hypothetical protein.	0.121774	0.183316	0.139899	0	0.0781713	0.0308907	0.0468213	0	0	0.1792	0.0254666	0.0402034
Os01g0127200	Multicopper oxidase, Maintenance of Pi homeostasis	0.0179681	0	0.0516063	0.135499	0	0	0.172715	0.0689074	0.0754267	0.284753	0.0939414	0.237284
Os01g0127300	SufBD family protein.	33.3739	36.0163	32.8335	30.9717	29.9561	28.2816	31.7536	31.5553	32.759	32.0267	32.3612	29.7611
Os01g0127400	Protein of unknown function DUF3326 domain containing protein.	10.85	11.1552	10.7859	11.4138	10.5906	12.5426	7.88629	11.8844	11.6361	11.4239	12.6196	11.6295
Os01g0127450	Similar to MYBL2 (ARABIDOPSIS MYB-LIKE 2); DNA binding / transcription factor.	4.23307	3.78022	3.5031	4.41857	3.82273	3.82204	0.758619	3.30178	4.96947	4.75114	4.68887	3.2767
Os01g0127500	NAD(P)-binding domain containing protein.	0.0340042	0	0	0.042738	0	0.115012	0	0	0	0.076984	0	0.112264
Os01g0127600	Similar to Bowman-Birk type proteinase inhibitor D-II precursor (IV).	49.4456	54.426	50.2066	11.5934	14.0069	9.18549	68.1424	136.022	133.56	99.593	100.419	100.249
Os01g0127700	Conserved hypothetical protein.	6.52115	6.80815	6.63031	9.7527	10.1165	10.729	4.17888	6.79737	6.56511	5.69371	5.49734	6.71749
Os01g0127900	Mannose-6-phosphate isomerase domain containing protein.	3.93026	4.35572	4.91691	4.24272	5.71152	5.60683	1.99324	3.00525	3.08714	2.57931	2.04223	2.17587
Os01g0128000	Myb transcription factor domain containing protein.	4.901	5.9987	4.39257	3.68605	3.56449	3.053	1.52857	2.12446	2.57168	2.1247	2.97124	2.07994
Os01g0128100	Similar to Bifunctional nuclease (Fragment).	0.531888	0.61377	0.757609	0.39947	0.249833	0.361993	0.473857	2.30097	2.01493	0.998581	0.990247	1.23492
Os01g0128200	Similar to Nuclease I.	5.95951	6.51087	5.46136	4.18569	4.19386	4.6215	6.43303	5.56088	5.98666	3.0303	2.79919	3.45454
Os01g0128250	Hypothetical gene.	0.454709	0.143804	0.384109	0.521073	0.669639	0.395797	0.43708	0.538527	0.168422	0.227083	0.377575	0.323789
Os01g0128300	Chloroplast-localized membrane protein homologous to Arabidopsis ABA4, Regulation of root growth and coleoptile elongation, Regulation of ethylen response	19.8433	18.6434	20.1259	24.3227	25.4447	23.9017	7.41242	16.6702	17.9896	30.1349	31.4061	34.5397
Os01g0128400	Similar to predicted protein.	55.1262	54.909	54.7715	37.217	37.6482	37.1097	50.2255	53.8856	51.8559	41.4824	40.6672	39.6265
Os01g0128700	Conserved hypothetical protein.	6.09647	5.34778	6.02855	6.50289	6.56548	5.155	3.97099	9.19043	9.55483	7.17348	6.29087	7.54772
Os01g0128800	Similar to plant synaptotagmin.	24.5154	22.0294	22.0939	29.1375	25.0858	27.7407	31.1062	29.7662	29.1616	25.9972	25.0901	26.0514
Os01g0129200	C2H2 zinc-finger transcription factor, Floral organ identity, Cellular proliferation	0.311447	0.390704	0	0	0	0.0438918	0	0.199066	0.0544748	0.293793	0.217109	0
Os01g0129500	Protein of unknown function DUF1666 family protein.	5.60111	5.24306	5.15408	2.75666	2.0945	2.35274	2.17798	3.33672	3.46218	1.49788	1.67743	1.98483
Os01g0129550	Hypothetical gene.	0	0	0	0	0	0	0	0	0	0	0	0
Os01g0129600	Similar to LBD40 (LOB DOMAIN-CONTAINING PROTEIN 40).	0.24183	0.476725	0.655973	0.278614	0.853815	0.47713	0.348681	0.309137	0.380683	0.501867	0.590026	0.221775
Os01g0129800	Conserved hypothetical protein.	0.471637	0.676182	0.677295	0	0.605522	0.132934	0.680028	0.979723	0.907428	0.177961	0.123291	0.259515
Os01g0130000	Similar to metal tolerance protein C3.	34.0111	34.6822	33.7758	31.5541	31.1676	31.936	36.2339	27.111	30.2393	22.7851	23.5475	21.8961
Os01g0130100	Hypothetical gene.	0	0	0.0475918	0	0.159557	0	0	0	0	0.0844077	0	0
Os01g0130200	Hypothetical conserved gene.	53.1017	53.4149	56.7827	22.8076	21.1675	23.9444	16.1568	44.8551	50.7842	40.0532	40.3009	40.1171
Os01g0130400	Similar to Alpha-xylosidase precursor (Fragment).	4.94276	6.03781	5.22896	3.03943	3.22594	2.50867	6.81487	5.12339	5.00149	3.43184	3.17627	2.92095
Os01g0130500	Similar to Alpha-xylosidase precursor (Fragment).	0.123953	0	0	0.116842	0.185663	0.157217	0.0595736	0.0198065	0.0650413	0.0584633	0.129611	0.0682043
Os01g0130900	Conserved hypothetical protein.	16.1707	16.2977	19.3637	7.07201	7.58202	6.53669	9.16058	14.4344	12.5549	6.97191	7.26177	7.69843
Os01g0131250	Hypothetical gene.	0	0	0	0	0	0.0313104	0	0	0	0	0	0.0101874
Os01g0131300	Conserved hypothetical protein.	129.761	156.041	148.678	10.7353	10.1907	9.46571	119.091	141.075	143.783	7.9596	8.63811	7.99928
Os01g0131450	Hypothetical protein.	13.4225	12.4895	12.6196	10.6157	10.1788	10.0864	15.4502	13.0536	13.7575	8.31989	7.68535	7.74368
Os01g0131600	Similar to pathogenesis-related transcriptional activator PTI6.	0.187081	0.176017	0.134329	0.338002	0.300235	0.316381	0.359656	0.269045	0.171791	0.436779	0.501277	0.347423
Os01g0131800	Signal peptidase 22 kDa subunit family protein.	21.0582	20.7213	21.8182	10.7763	6.34666	10.1548	18.1478	23.2956	20.81	11.4129	10.5133	11.1261
Os01g0131900	Similar to Wound-induced protease inhibitor (WIP1).	0.403049	1.01123	0.900355	0.759857	0.603708	0.511211	2.45368	2.06092	3.24286	2.20518	2.24772	1.7742
Os01g0132000	Similar to Wound-induced protease inhibitor (WIP1).	182.157	188.657	184.58	142.735	132.608	156.677	277.741	159.687	172.576	79.7479	85.1749	85.5511
Os01g0132050	Hypothetical protein.	0	0.0102256	0.0182088	0.00597621	0.0244188	0	0.0731292	0.00911752	0.0898211	0.0107649	0.00994392	0.0313964
Os01g0132100	Leucine-rich repeat domain containing protein.	0	0	0	0	0	0	0	0	0	0	0	0
Os01g0132200	Conserved hypothetical protein.	0.449792	0.725472	1.1196	0.056532	0.115495	0.152133	0.562061	0.733102	1.03848	0.101831	0.0470324	0.0989982
Os01g0132400	Conserved hypothetical protein.	0	0.0283732	0.0505243	0.0994935	0	0	0	0	0.027692	0.0896087	0.0275915	0
Os01g0132500	Protein of unknown function DUF1639 domain containing protein.	7.41904	8.01406	7.10276	6.37324	7.6463	6.15823	3.20586	3.88277	3.53581	4.39172	4.0034	3.96993
Os01g0132700	Surfeit locus 5 family protein.	11.866	10.6703	11.8628	12.2412	10.6506	10.8771	8.17597	11.8799	9.14676	10.6387	12.7371	10.8627
Os01g0132766	Zinc finger, C2H2-like domain containing protein.	29.2972	31.332	28.0785	52.3271	56.99	46.198	14.2481	27.7545	28.6852	66.9011	62.2956	61.0665
Os01g0132800	Homologue of maize ZmCRS2, Regulation of the splicing of chloroplast gene introns	34.4963	31.5097	31.5616	16.9627	19.6332	17.1857	19.4509	33.3118	33.4777	21.5575	17.9983	17.3181
Os01g0133100	Hypothetical conserved gene.	2.82116	2.69423	2.59428	1.45796	1.35825	1.42031	4.17473	2.01079	2.41529	2.11149	2.47445	1.99147
Os01g0133200	Conserved hypothetical protein.	3.60228	3.34082	3.36249	0.622533	1.84995	0.494973	2.16414	2.54708	3.07159	4.23062	5.03798	3.96427
Os01g0133400	Similar to Hexose transporter (Fragment).	87.9942	85.0173	84.6007	62.5654	60.0321	61.7295	82.7865	82.453	86.1356	56.8548	56.9151	57.6724
Os01g0133500	Similar to predicted protein.	11.5876	9.91023	12.0821	10.5864	9.18149	10.8087	9.28194	12.8511	12.6623	14.5346	14.1159	14.7721
Os01g0133600	Hypothetical conserved gene.	0.0921084	0.0660275	0.0881816	0.463064	0.197092	0.324518	0.177075	0.0883085	0.193327	0.312794	0.497616	0.574397
Os01g0133650	Hypothetical gene.	0	0	0	0	0	0	0	0	0	0	0	0
Os01g0133700	Glycosyl transferase, family 14 domain containing protein.	0	0	0	0	0	0	0	0	0	0	0	0
Os01g0133766	Non-protein coding transcript.	0	0	0	0	0	0	0	0	0	0	0	0
Os01g0133799	Hypothetical protein.	0	0	0	0	0	0	0	0	0	0	0	0
Os01g0133832	Hypothetical gene.	11.6584	13.7235	11.0438	4.62719	3.50562	3.70971	7.25465	10.7068	9.65912	12.2593	8.72584	9.41983
Os01g0133866	Hypothetical protein.	6.24383	6.26117	5.84331	1.23444	1.17092	1.95761	1.07897	3.83388	3.60761	3.81189	3.74124	3.82165
Os01g0133900	Similar to predicted protein.	1.9392	2.98873	2.28972	0.406213	0.0414947	0.409933	1.18054	1.73525	1.22106	1.90245	0.777291	1.31601
Os01g0134200	Hypothetical conserved gene.	1.19661	0.902151	1.00075	1.06314	0.467951	0.424498	1.50718	0.936255	0.750583	0.451511	0.460222	0.189203
Os01g0134500	Similar to Delta-7-sterol-C5(6)-desaturase (EC 1.3.3.-) (Delta-7-C-5 sterol desaturase) (Delta7-sterol-C5-desaturase).	35.496	35.2725	34.0142	23.0288	23.6926	23.8227	56.656	40.2021	43.6265	27.0969	28.9102	26.4154
Os01g0134700	Calmodulin binding protein-like family protein.	41.3931	41.0065	39.6776	249.745	249.369	242.013	26.3777	28.1782	30.0367	91.5495	92.2235	93.8571
Os01g0134800	Similar to (1, 4)-beta-xylan endohydrolase, isoenzyme X-II (EC 3.2.1.8) (Fragment).	0	0.124962	0	0.0365161	0.0186506	0	0	0	0	0	0	0
Os01g0134850	Hypothetical protein.	0.0251752	0.10828	0	0	0	0.0212874	0.0483983	0.0724097	0.0528403	0.0284977	0	0.0692624
Os01g0134900	(1, 4)-beta-xylan endohydrolase, isoenzyme X-II (EC 3.2.1.8) (Fragment).	6.11637	7.21676	6.36651	4.56597	4.66415	4.7206	6.58948	8.24508	8.44357	9.44444	11.5893	9.65604
Os01g0135000	Similar to 1, 4-beta-D xylan xylanohydrolase (Fragment).	0.228395	0.0306982	0.163993	0.0717643	0.183268	0.217265	0	0	0.119845	0.0646344	0.0298525	0.0628364
Os01g0135600	Conserved hypothetical protein.	5.01508	5.2113	4.63989	2.86027	3.92275	3.68826	1.57988	4.20211	3.64878	2.64766	2.06014	2.53922
Os01g0135700	Calmodulin-like protein, Calcium signalling during abiotic stress, Promotion of root growth and drought tolerance	18.1277	17.9507	14.9199	144.142	151.13	133.008	16.4025	13.1236	12.7637	147.436	141.511	132.775
Os01g0135800	Similar to Cytosolic class I small heat shock protein 3B (Fragment).	0	0	0	0.191845	0	0	0.586889	0.195124	0.427169	0.0575951	0.0532025	0.223971
Os01g0135900	LMW heat shock protein.	243.093	265.39	274.291	64.2188	68.5214	64.6828	210.476	294.205	267.956	93.5445	90.6577	87.0374
Os01g0136000	Similar to Cytosolic class I small heat-shock protein HSP17.5.	0.0610862	0.131368	0.058482	0.038388	0.0784269	0	0.0587179	0	0	0.0691483	0	0
Os01g0136050	Similar to 16.9 kDa heat shock protein.	0	0	0	0	0.145805	0	0	0	0	0	0	0
Os01g0136100	16.9 kDa class I heat shock protein 1.	0.403544	0.433918	0.627803	0.190197	0.194287	0.426532	0.484873	0.290172	0.476438	0.485353	0.158236	0.444095
Os01g0136200	16.9 kDa class I heat shock protein 1.	2.73345	2.76284	2.04119	0.755815	1.61432	0.647171	0.315297	0.524136	0.803214	0.866377	0.971794	1.14309
Os01g0136300	Conserved hypothetical protein.	2.9125	4.5169	4.23612	0.211186	0.143818	0.331521	2.04585	4.24222	2.2924	0.443811	0.527096	0.801292
Os01g0136400	Protein kinase, core domain containing protein.	12.4021	11.301	10.5395	14.8849	13.9683	14.1376	30.3902	18.1573	18.2685	14.1655	12.5635	13.5632
Os01g0136450	Conserved hypothetical protein.	5.39842	6.37885	6.58813	11.7432	13.3667	12.1392	20.5284	8.53139	10.0856	11.1473	8.93248	8.19321
Os01g0136500	Conserved hypothetical protein.	11.4934	10.2789	11.0563	12.8481	13.3727	12.9424	10.9416	6.83406	6.37883	7.03681	4.82455	6.14175
Os01g0136502	Hypothetical protein.	0.342592	0	0.0468552	0.0615122	0.0942523	0.22761	0.470443	0.0469226	0.410896	0.0277005	0.0767635	0
Os01g0136600	Conserved hypothetical protein.	10.5665	12.3552	12.9352	7.54734	5.22624	4.22323	3.82961	5.36974	4.30229	3.75824	5.43382	6.10007
Os01g0136700	Conserved hypothetical protein.	1.13497	1.11609	0.984424	1.16435	1.23297	0.930987	2.03274	1.47876	1.75101	0.840034	0.689749	0.747276
Os01g0136800	Protein kinase, core domain containing protein.	1.14874	0.673749	1.16642	0.317197	0.413401	0.721149	0.652485	0.967854	1.09595	0.43345	0.427692	0.459701
Os01g0136850	Hypothetical protein.	0	0.0238304	0	0.0417819	0.0142268	0.0374796	0.0426061	0	0	0.0250872	0	0
Os01g0136900	Similar to Stress-induced receptor-like kinase 2.	0.391534	0.757807	0.549768	0.0164033	0.0502679	0.033107	0.551986	0.625635	0.739613	0.147736	0.0818811	0.0861756
Os01g0137066	Non-protein coding transcript.	0	0	0	0	0	0	0	0	0	0	0	0
Os01g0137125	Hypothetical protein.	0	0	0.0464954	0	0	0	0	0	0.0254838	0	0	0.0133615
Os01g0137150	Non-protein coding transcript.	0.283524	0.0762162	0.407156	0.13363	0.364009	0.149838	0.681331	0.203871	0.446318	0.160472	0.22235	0.195009
Os01g0137200	Hypothetical conserved gene.	0.80295	1.20874	0.871214	0.336395	0.790345	0.497898	2.1611	1.38568	1.40443	2.42379	1.93108	1.296
Os01g0137232	Non-protein coding transcript.	0.878953	0.816232	1.18572	0.401712	0.282116	0.337826	0.153614	0.383042	0.503138	0	0.0626641	0.0879343
Os01g0137250	Similar to Stress-induced receptor-like kinase 2.	0	0	0.0341653	0	0	0.0150878	0.102909	0.102643	0.0374515	0	0.0186578	0.0196364
Os01g0137266	Hypothetical protein.	0	0	0	0	0	0	0	0	0	0	0	0
Os01g0137282	Conserved hypothetical protein.	0.105009	0.112913	0.150798	0	0	0.0443963	0.252345	0.251692	0	0.089151	0.0549011	0
Os01g0137300	Hypothetical protein.	0.683036	1.08088	0.876002	0.720792	0.231642	0.381405	1.15207	1.285	1.28485	0.977419	0.700738	0.638213
Os01g0137400	Protein kinase, catalytic domain domain containing protein.	0	0	0	0.0133584	0	0	0	0	0	0.0240625	0	0
Os01g0137500	Protein kinase, catalytic domain domain containing protein.	0.166441	0.102268	0.0796729	0	0.0152635	0.0100527	0.445682	0.421734	0.761073	0.390274	0.261058	0.143917
Os01g0137550	Similar to H0215A08.3 protein.	0.232594	0.187576	0.0556696	0	0.186638	0	0.0558942	0.111499	0	0.0658229	0	0.0319959
Os01g0137700	Conserved hypothetical protein.	15.1373	11.5519	12.8877	22.3132	17.7013	19.9159	23.0517	6.47992	7.07344	1.73881	1.25575	1.82362
Os01g0137750	Non-protein coding transcript.	0	0	0	0	0	0	0	0	0	0	0	0
Os01g0137800	Non-protein coding transcript.	28.6087	23.942	27.3254	47.4124	40.6146	43.0324	30.364	13.1836	13.6185	4.67347	2.85917	2.89004
Os01g0137875	Non-protein coding transcript.	21.4868	19.6707	19.4244	25.3962	25.4725	27.9139	14.2914	9.94942	10.9256	2.97444	2.08678	3.22113
Os01g0137950	Similar to predicted protein.	1.30155	0.627369	1.28903	1.38201	0.921944	1.48006	0.862821	0.731502	0.518106	0.177815	0.305043	0.123478
Os01g0138000	Hypothetical protein.	2.14759	2.63913	3.4512	7.71198	8.27169	6.42065	2.80159	2.13253	3.3002	1.12869	0.721806	1.1395
Os01g0138100	Conserved hypothetical protein.	0.125722	0.135185	0.481448	0.210684	0.672544	0.212614	0.362543	0.361606	0.395817	0.0948763	0.175281	0.345888
Os01g0138232	Hypothetical protein.	0	0	0	0	0	0	0.147452	0	0	0	0	0
Os01g0138300	Protein kinase, core domain containing protein.	0.0548879	0.137712	0.140128	0.0689857	0.0234897	0.0464117	0.334146	0.140329	0.0576022	0.0103553	0.08609	0.040269
Os01g0138350	Non-protein coding transcript.	0	0	0	0	0	0	0.0658071	0	0	0.0387484	0	0.0188352
Os01g0138400	Serine/threonine protein kinase domain containing protein.	7.79135	9.36228	9.14352	3.03478	4.27552	3.40792	3.39951	4.40622	4.67237	1.66638	1.24833	1.6793
Os01g0138451	Hypothetical protein.	0	0	0	0	0	0	0	0	0	0	0	0
Os01g0138500	Protein of unknown function DUF789 family protein.	2.55866	2.62759	3.35785	4.1011	3.24808	3.93811	3.28849	5.78822	6.21516	8.54259	6.85396	7.32417
Os01g0138600	phosphotransferase system, PEP-utilising enzyme, N-terminal domain containing protein.	1.73779	2.56263	2.56685	1.40408	1.24304	1.04959	2.76811	4.11763	3.56929	2.30436	2.23245	1.42065
Os01g0138800	Peptidase C26 domain containing protein.	43.0825	41.8595	45.7504	145.083	149.08	128.87	18.2173	29.0572	31.2546	49.4677	48.5122	45.9798
Os01g0138900	Mandelate racemase/muconate lactonizing enzyme family protein.	120.969	119.256	121.032	84.7071	86.0329	87.5484	126.923	116.048	113.912	97.3067	95.2084	97.2548
Os01g0139000	Reticulon family protein.	9.09309	8.74468	9.56372	11.992	11.8799	12.3996	19.3893	12.6472	10.6852	20.2239	16.9406	14.6227
Os01g0139200	Conserved hypothetical protein.	102.848	100.475	99.5802	58.5128	60.7116	57.12	112.114	100.267	101.849	54.0908	51.5719	51.9531
Os01g0139600	Similar to Lipid phosphate phosphatase 2 (EC 3.1.3.-) (AtLPP2) (Phosphatidic acid phosphatase 2) (AtPAP2) (Prenyl diphosphate phosphatase).	0.339329	0.617472	0.399831	0.262452	0.435655	0.308998	0.376354	0.350356	0.547861	0.0590944	0.136469	0.129263
Os01g0139700	Conserved hypothetical protein.	2.71626	2.6839	2.67075	23.6207	22.055	23.7439	1.34076	2.04114	2.08016	20.3183	20.0737	20.2782
Os01g0139900	Conserved hypothetical protein.	0.688051	0.616533	0.87829	0.144129	0.294456	0.290898	0.606261	0.439777	0.842423	0.324524	0.959277	0.378596
Os01g0140100	Peptidase A1 domain containing protein.	35.6804	39.8621	36.2003	4.76653	5.99264	3.68116	26.769	45.8049	44.7455	21.5157	21.3178	20.2256
Os01g0140400	Leucine-rich repeat, N-terminal domain containing protein.	5.26746	5.33576	4.98879	4.75219	5.03577	4.89368	4.56344	6.06885	5.88382	6.43608	5.9334	5.9958
Os01g0140500	Similar to 60S ribosomal protein L26B.	293.215	303.237	298.698	144.138	157.762	129.645	152.921	301.102	314.2	219.115	228.42	223.491
Os01g0140700	Similar to RAV2 (REGULATOR OF THE ATPASE OF THE VACUOLAR MEMBRANE); DNA binding / transcription factor.	1.68064	2.27051	2.02155	2.4102	2.68333	1.4211	2.1954	3.13998	2.57779	4.31709	3.62736	2.94027
Os01g0141000	AP2/ERF and B3 domain-containing protein, Salt stress response	118.841	133.524	139.214	153.557	158.956	135.469	75.3443	141.424	135.432	120.996	125.575	116.566
Os01g0141100	Similar to Vacuolar sorting protein 4b.	45.3671	49.6971	46.1861	30.5627	28.9308	30.5119	7.96093	43.5175	42.1542	30.5211	31.1762	30.9505
Os01g0141150	Hypothetical gene.	0	0	0.0706614	0.255105	0.14214	0.171627	0.10642	0	0.0774579	0	0.173648	0.101531
Os01g0141300	Similar to vacuolar sorting protein 4b.	0	0	0	0	0	0.0483818	0	0	0	0	0	0
Os01g0141450	Hypothetical gene.	0	0	0	0	0	0	0	0	0	0	0	0
Os01g0141600	Protein of unknown function DUF647 family protein.	20.6689	18.1321	18.4606	15.8401	15.5011	17.168	8.60123	19.3813	19.7865	16.2208	16.8419	17.5587
Os01g0141700	Similar to predicted protein.	2.81151	2.98085	2.99282	2.07571	2.59994	2.80127	3.79864	4.44856	4.82818	4.12844	3.39213	3.88378
Os01g0141900	Conserved hypothetical protein.	12.0953	11.2762	11.8568	13.7767	13.0301	14.0899	13.6671	15.6982	15.7824	14.347	13.4715	14.1603
Os01g0142100	Similar to Metalloendopeptidase.	44.0132	40.5252	41.5237	36.5641	34.2539	38.0456	39.1709	45.4789	47.8492	37.9499	37.0543	37.3567
Os01g0142200	Kinase binding protein CGI-121 domain containing protein.	10.1573	12.994	11.0311	7.39228	7.80895	7.23084	10.2652	11.2009	9.94336	10.0436	10.7469	8.04109
Os01g0142300	Sulfoquinovosyltransferase-like enzyme, Flavonoid glycosylation, Regulation of sugar metabolism and seed setting	7.92357	8.93431	7.60883	6.38689	4.65354	5.53916	14.3299	10.2059	9.0231	9.8417	10.7028	11.1847
Os01g0142400	Non-protein coding transcript.	0	0	0	0	0	0	0	0	0	0	0	0
Os01g0142500	Homeodomain-like containing protein.	15.7661	20.6982	17.5072	28.1537	28.4501	27.8157	12.4455	17.9279	16.5217	24.6173	25.783	25.4078
Os01g0142600	Conserved hypothetical protein.	0.547626	0.778116	0.730246	1.88048	1.65726	1.71992	1.63558	1.44384	1.10836	1.01841	0.940737	0.774843
Os01g0142800	Similar to Peptide transporter.	4.75189	4.70957	4.49187	2.97112	3.32001	3.02877	8.99691	5.38419	5.35208	2.41106	2.39656	2.36379
Os01g0142875	Hypothetical protein.	0	0	0	0	0	0	0	0	0	0	0	0
Os01g0142950	Conserved hypothetical protein.	0	0	0	0.0066534	0	0	0	0.0101507	0.022222	0	0.00553536	0
Os01g0143100	Adenine nucleotide translocator 1 domain containing protein.	10.1178	10.9449	9.1029	9.13518	8.86209	8.10434	6.67896	8.85304	10.778	8.8313	9.32088	9.7259
Os01g0143300	Similar to Glycine-rich protein (Fragment).	1.91214	1.43925	1.09837	0.26436	0.196396	0.307202	1.47041	1.86992	1.36456	0.411255	1.09968	1.01006
Os01g0143350	Hypothetical gene.	0.05088	0.0547097	0	0	0	0	0	0	0	0	0	0
Os01g0143400	Protein of unknown function DUF594 domain containing protein.	0	0	0	0	0	0	0	0	0	0	0	0
Os01g0143700	Similar to Mitochondrial glycoprotein.	0	0	0	0	0	0	0	0	0	0	0	0
Os01g0143750	Hypothetical protein.	0	0	0	0	0	0	0	0	0	0	0	0
Os01g0143800	Mitochondrial glycoprotein family protein.	96.8459	92.9035	101.503	39.1981	43.2979	40.1249	73.0458	104.439	107.86	58.6355	60.6195	59.4881
Os01g0143900	Conserved hypothetical protein.	81.4879	85.6838	88.3647	51.7961	53.2954	52.0024	78.2645	62.9617	54.4204	43.8549	38.7307	41.1293
Os01g0144000	Conserved hypothetical protein.	21.1142	21.0908	19.9044	18.9605	17.3106	19.3207	23.5746	19.0872	20.5845	21.9702	21.3708	22.9933
Os01g0144100	Similar to Thylakoid lumenal 15 kDa protein, chloroplast precursor (p15).	69.5073	68.207	70.241	34.5356	39.3895	35.2601	26.209	63.66	61.4791	49.4953	51.2601	50.3728
Os01g0144200	Vacuolar import and degradation protein Vid24 domain containing protein.	36.3615	36.9216	36.4885	35.2787	34.7377	39.2887	24.9602	26.9485	25.2082	20.2056	19.1327	21.0573
Os01g0144300	Conserved hypothetical protein.	1.20746	1.39108	1.51378	0.216798	0.81202	0.814362	0.469785	1.15764	1.08614	0.553235	0.601225	0.632758
Os01g0144340	Similar to Actin-related protein 5.	5.61255	5.49685	5.66419	4.72895	5.81742	5.7509	3.93454	5.36387	6.73423	6.03967	5.7566	5.67494
Os01g0144380	Hypothetical gene.	0.179487	0.0919031	0.122739	0.241701	0.153625	0.289084	0.123234	0.155693	0.0986663	0.304763	0.205554	0.277473
Os01g0144500	Ubiquitin fusion degradation protein UFD1 domain containing protein.	0.950867	0.721721	0.428391	0.351498	0.430868	0.189183	0.483884	0.697137	1.17399	0.41155	0.146216	0.30777
Os01g0144600	Conserved hypothetical protein.	20.4304	19.4575	21.0763	18.9178	17.9596	19.7962	13.827	18.2684	16.4525	14.4661	15.5645	15.6237
Os01g0144700	Conserved hypothetical protein.	21.6445	27.8113	26.8471	15.6551	16.8655	12.1726	29.507	20.8169	19.4291	11.6342	14.3766	11.6476
Os01g0144800	Protein of unknown function DUF3681 domain containing protein.	0	0	0.245377	0.0644268	0	0.0866891	0.44346	2.26071	1.34489	1.16052	0.857608	0.564117
Os01g0144900	Hypothetical protein.	0.489641	0.404997	0.72118	0.568065	0.338497	0.477723	0.470658	0.668051	0.454564	0.255814	0.265842	0.248697
Os01g0145000	Hypothetical conserved gene.	1.71296	3.68378	1.28852	0.999574	0.471262	0.724215	0.588053	0.938453	1.54086	0.277005	0.127939	0.269299
Os01g0145200	Protein of unknown function DUF3681 domain containing protein.	6.27677	5.84143	6.25517	3.73687	2.54481	3.52279	3.10492	1.97075	1.77199	1.24652	1.22822	1.21184
Os01g0145600	Conserved hypothetical protein.	9.20191	7.63011	8.41516	3.16466	4.02619	3.52269	1.5402	2.85298	3.1229	2.02109	2.84829	2.31753
Os01g0146101	Conserved hypothetical protein.	17.1577	17.8273	18.641	9.51024	9.59097	8.63964	7.08808	8.04011	7.13167	6.30129	5.31675	5.01218
Os01g0146200	Protein of unknown function DUF3681 domain containing protein.	0	0.0456196	0	0	0	0	0.203907	0.528788	0.31167	0.43223	0.177451	0.0933791
Os01g0146600	Conserved hypothetical protein.	0	0	0	0	0	0	0	0	0	0	0	0
Os01g0146801	Conserved hypothetical protein.	0	0	0	0	0	0.0700853	0.159343	0	0	0.0938242	0	0
Os01g0147001	Similar to H0212B02.9 protein.	0	0.428347	0.076276	0.25034	0.409157	0	0.382918	0	0	0.0901876	0	0
Os01g0147200	Similar to IWS1 C-terminus family protein.	31.7381	30.6998	30.8894	33.0153	33.6732	34.4083	34.4412	29.8332	30.6431	31.3558	33.3846	32.0664
Os01g0147250	Hypothetical gene.	0.798272	0.816824	1.01077	0.558291	0.314076	0.272176	0.594057	0.678931	0.797213	0.991075	0.83471	0.517175
Os01g0147300	Similar to membrane protein.	0	0.0683236	0.0608321	0.0798613	0	0.0268642	0	0.0304598	0	0.0899088	0.049831	0.0349631
Os01g0147400	Uncharacterised domain XH domain containing protein.	0.113723	0.122283	0.163313	0.571732	0	0.576968	0.437258	0	0.0596737	0.708029	0.505387	0.469317
Os01g0147600	Conserved hypothetical protein.	0.316239	0.283368	0.605514	0.861171	0.338342	0.534805	1.11459	0.555853	0.663755	0.477301	0.688904	0.928045
Os01g0147650	Non-protein coding transcript.	0.627649	1.01234	1.00149	0.854597	0.671518	0.619176	0.603316	1.20351	0.878251	1.30256	1.36729	0.805841
Os01g0147700	Region of unknown function XH domain containing protein.	16.7084	18.1218	17.0594	9.32654	10.6224	10.5213	15.9214	20.0316	19.2239	12.773	11.9167	12.8605
Os01g0147800	Domain of unknown function DUF547 domain containing protein.	1.8999	1.57525	2.47634	0.906244	0.646541	0.880671	1.69422	2.43601	2.33016	1.94335	2.08236	1.81372
Os01g0147850	Hypothetical protein.	0	0	0	0	0	0	0	0	0	0	0	0
Os01g0147900	Triosephosphate isomerase, Glycolytic enzyme, Key component in XA3/XA26-mediated resistance to Xoo	0.7425	0.966468	0.972736	0.491162	0.627154	0.462617	1.91576	0.936669	0.328092	0.575075	0.817254	0.860118
Os01g0147950	Non-protein coding transcript.	0	0	0	0	0	0	0	0	0	0	0	0
Os01g0148000	Similar to predicted protein.	47.724	40.0546	44.8006	58.7227	54.517	48.838	66.2743	46.2393	48.2721	48.1224	46.0107	46.1026
Os01g0148050	Hypothetical conserved gene.	62.7713	54.7795	57.0629	83.3241	77.9668	83.5041	85.4671	66.4264	65.2321	61.2323	60.4417	61.37
Os01g0148100	Conserved hypothetical protein.	0	0	0	0.0342338	0	0.153544	0	0.0174095	0	0.0308327	0	0.0899249
Os01g0148200	Hypothetical protein.	0	0	0	0	0	0	0	0	0	0	0	0
Os01g0148400	Brix domain containing protein.	0	0.0387597	0	0	0	0	0	0	0	0	0	0
Os01g0148500	Protein of unknown function DUF1677, Oryza sativa family protein.	25.5476	26.351	24.944	18.1517	17.2739	16.9974	19.0658	17.0201	17.874	12.571	13.3429	14.2043
Os01g0148700	Protein of unknown function DUF1677, Oryza sativa family protein.	22.4191	21.8335	19.12	17.0428	14.9095	16.1817	26.7102	22.6943	24.4036	16.4831	19.676	17.402
Os01g0149200	Hypothetical gene.	0.0317623	0.034153	0	0.232869	0.156319	0.0940006	0.0203539	0.0101507	0	0.137825	0.177131	0.203899
Os01g0149350	NB-ARC domain containing protein.	0.561777	0.584256	0.423209	0.289372	0.366537	0.140171	0.433768	0.423817	0.386596	0.0312747	0.158892	0.182428
Os01g0149400	Hypothetical protein.	98.8187	100.854	101.895	25.5481	28.15	24.5268	30.8819	86.7131	84.3706	44.8994	43.1468	48.2583
Os01g0149500	NBS-LRR domain-containing protein, Rice blast disease resistance	1.24907	1.11924	1.16393	0.240716	0.320729	0.411909	1.55283	1.15762	1.18849	0.471306	0.396179	0.389466
Os01g0149600	Histon H2B	32.358	38.194	35.5739	14.1951	15.2616	12.057	14.8189	27.2873	26.9058	23.9076	21.2871	22.1861
Os01g0149700	Hypothetical conserved gene.	0.0362425	0.0389704	0.0346974	0.00759187	0.0155102	0.0051076	0.0348374	0.0115824	0.0760695	0.0136752	0.050529	0.0132948
Os01g0149750	Hypothetical protein.	0	0	0	0	0	0	0	0	0	0	0	0
Os01g0149800	Metallothionein-like protein type 2.	259.804	287.943	281.647	224.221	230.616	233.609	400.67	247.218	242.372	239.195	241.756	248.244
Os01g0149900	Conserved hypothetical protein.	5.35783	3.98846	4.86167	7.68672	6.94491	8.94262	8.13547	4.62876	5.25205	4.45707	4.24027	4.47886
Os01g0150000	3-oxo-5-alpha-steroid 4-dehydrogenase, C-terminal domain containing protein.	29.6436	28.9186	29.7747	35.6479	32.5904	35.6565	66.4304	39.9219	39.4326	43.2384	39.5353	40.2965
Os01g0150100	Similar to Geranylgeranyltransferase type I beta subunit.	7.61165	7.11226	8.49518	8.90161	9.09301	8.43245	4.49948	9.24887	10.9142	10.8394	10.2468	11.4673
Os01g0150200	Protein-tyrosine phosphatase-like, PTPLA domain containing protein.	28.513	28.6701	28.2135	28.3004	29.2365	29.0315	34.3974	35.8374	34.5755	34.0091	32.7159	34.0106
Os01g0150400	Similar to 3-hydroxyacyl-CoA dehydratase PASTICCINO 2A.	1.2928	1.11209	1.1758	1.9092	1.28634	1.2298	0.124268	0.619733	1.83159	0.768296	0.675905	0.675788
Os01g0150500	Similar to 3-hydroxyacyl-CoA dehydratase PASTICCINO 2A.	0.246913	0.132749	0.53187	0	0.0792512	0.234881	0.296676	0.177545	0.129562	0.104813	0.0645459	0.0679312
Os01g0150700	Hypothetical conserved gene.	0	0	0.0517874	0	0	0	0	0	0	0	0	0
Os01g0150800	Protein-tyrosine phosphatase-like, PTPLA domain containing protein.	6.17966	6.67977	5.72939	6.58142	4.82297	6.29792	6.25272	8.04516	7.57752	4.63895	4.14912	5.36893
Os01g0150900	Conserved hypothetical protein.	2.42321	3.14469	2.79989	1.26025	1.07279	0.741879	8.99578	9.05264	7.0153	10.4992	8.43151	8.96568
Os01g0150950	Conserved hypothetical protein.	0.10623	0.0856694	0.177977	0.216962	0.0681929	0.101053	2.32304	3.23366	2.45263	4.01335	3.80446	3.66789
Os01g0151100	HSP20-like chaperone domain containing protein.	25.3395	23.8586	22.5623	16.8006	15.9503	18.6024	38.1763	20.7381	21.994	13.5616	16.3627	13.0128
Os01g0151200	Similar to inner membrane protein ALBINO3.	72.0117	68.1017	66.9415	81.8783	75.5378	86.1222	65.6892	69.3317	71.7536	82.517	86.398	82.8637
Os01g0151400	Similar to Gamma-glutamyl transferase.	13.0222	13.6329	13.5197	8.62611	9.34094	8.01146	11.1302	14.3627	14.6398	11.8238	11.946	11.9581
Os01g0151500	Similar to GGT4 (GAMMA-GLUTAMYL TRANSPEPTIDASE 4); gamma-glutamyltransferase/ glutathione gamma-glutamylcysteinyltransferase.	12.903	13.7512	12.6376	7.3178	9.03186	6.34504	7.30089	14.4763	14.6935	17.0272	14.3172	14.7912
Os01g0151600	Conserved hypothetical protein.	28.394	26.971	27.6397	30.296	31.4144	31.9627	17.4319	17.0261	17.4787	15.8435	15.8548	16.1067
Os01g0151700	Similar to Short-chain dehydrogenase Tic32.	20.2676	20.8025	21.3053	15.36	16.2447	17.3446	24.6567	26.6079	24.1704	25.126	22.3969	23.4132
Os01g0151750	Hypothetical conserved gene.	0.136581	0	0	0.257493	0.438383	0.461958	0	0.392841	0.143336	0.463822	0.214224	0.826685
Os01g0151900	Pentatricopeptide repeat domain containing protein.	1.37617	1.46103	1.48428	0.26273	0.380204	0.324056	2.67913	1.16909	1.95611	0.690164	0.601098	0.345068
Os01g0152000	Protein kinase, core domain containing protein.	1.20079	1.2616	1.36021	0.50691	0.40601	0.430169	1.21591	0.975489	0.846528	0.347599	0.407352	0.479154
Os01g0152050	Hypothetical protein.	0	0	0	0.0169078	0	0	0.025862	0.0257952	0	0.015228	0.0210999	0
Os01g0152100	F-box domain, Skp2-like domain containing protein.	0	0	0	0	0.0375134	0.0247067	0	0.056027	0.0919916	0.0330752	0	0.0964652
Os01g0152200	F-box domain, Skp2-like domain containing protein.	0	0.035421	0	0	0.0422927	0	0.0633288	0.25266	0.207423	0.0745782	0.0861129	0.217511
Os01g0152300	Similar to Histone H2B.1.	41.9688	39.6597	36.9535	6.96894	6.96147	6.19091	10.0707	37.5941	35.4283	20.2862	20.9492	21.1715
Os01g0152500	Hypothetical conserved gene.	0	0	0	0	0	0	0.172188	0.291963	0.394782	0.557631	0.487005	0.512548
Os01g0152600	Protein kinase, catalytic domain domain containing protein.	1.59072	1.61231	1.33566	1.99929	1.99206	1.59865	2.06798	1.37509	1.54624	1.32098	1.41111	1.65013
Os01g0152675	Non-protein coding transcript.	0	0.0913335	0	0	0.163578	0	0	0	0.534844	0	0.177635	0.0467378
Os01g0152687	Serine-threonine/tyrosine-protein kinase domain containing protein.	0	0.16332	0.53318	0.1909	0.0650016	0.363891	0.243332	0	0.371932	0.114623	0.264702	0.195009
Os01g0152700	Similar to Histone H2B (CaH2B).	124.948	130.88	129.32	66.6177	62.8663	56.2405	123.491	155.126	144.07	84.348	78.222	75.2151
Os01g0152800	Protein kinase, core domain containing protein.	0.215869	0.0902677	0.0688887	0.090438	0.115478	0.162251	0.299722	0.183967	0.138444	0.0746652	0.0689707	0.085786
Os01g0152850	Hypothetical protein.	0	0	0	0	0	0	0	0	0	0	0	0.00728303
Os01g0152900	Similar to Histone H2B.1.	52.3442	57.7783	53.1615	17.1385	19.1425	15.8389	22.3745	50.2958	44.0556	29.2002	31.5444	31.0642
Os01g0152950	Cyclin-like F-box domain containing protein.	3.8383	3.78611	4.31242	3.32906	2.74903	3.37967	11.4344	6.69082	5.89236	5.40416	4.39495	4.17164
Os01g0152951	Hypothetical conserved gene.	0.85116	0.732181	1.79272	0.534889	0.655668	0.683731	0.490897	0.652837	0.535951	0.144524	0	0.562015
Os01g0153000	Protein kinase, catalytic domain domain containing protein.	0	0	0.0251572	0	0.00843421	0.0333292	0	0.0251934	0	0	0.00686922	0
Os01g0153050	Hypothetical protein.	0	0	0	0	0	0	0	0	0	0.00754488	0	0
Os01g0153100	Similar to Histone H2B-3 (Fragment).	138.413	152.441	144.736	42.6089	45.0089	39.5555	45.2305	139.562	141.677	89.18	102.693	88.1223
Os01g0153150	Hypothetical conserved gene.	0.173751	0.146214	0.115717	0.0759578	0.0727416	0.153307	0.137969	0.166583	0.15856	0.141098	0.0829419	0.0706649
Os01g0153200	Hypothetical conserved gene.	0	0	0	0	0	0	0	0	0	0	0	0
Os01g0153250	Hypothetical conserved gene.	0.120678	0.173015	0.115533	0.0168527	0.0516451	0.005669	0.0386665	0.205688	0.140718	0.0379459	0	0.00737805
Os01g0153275	Hypothetical protein.	0	0	0	0	0	0	0	0	0	0	0	0
Os01g0153300	Similar to Histone H2B.1.	95.791	112.252	104.753	36.6844	38.3999	36.4711	56.5562	94.9946	98.1649	80.7531	83.5299	82.1603
Os01g0153400	Similar to tRNA synthetase class II (D, K and N) family protein.	33.4201	27.9646	28.3877	25.8934	28.195	33.5217	26.7802	29.3762	30.1133	25.104	23.2055	25.0855
Os01g0153500	Protein of unknown function DUF674 domain containing protein.	0	0	0	0	0	0	0	0	0	0.0608324	0	0
Os01g0153550	Hypothetical protein.	0	0	0	0	0	0	0	0	0	0	0	0
Os01g0153600	Protein of unknown function DUF674 domain containing protein.	0	0	0	0	0	0	0	0	0	0	0	0
Os01g0153625	Hypothetical protein.	0	0	0	0	0	0	0	0	0	0	0	0
Os01g0153700	Conserved hypothetical protein.	2.32227	2.324	2.92767	1.86394	2.0221	1.36094	5.45903	5.29061	5.69463	3.2404	3.02933	3.06169
Os01g0153800	Similar to gibberellin receptor GID1L2.	0.297906	0.800822	0.285206	0.327619	0.430282	0.157438	0.0715891	0.571232	0.547117	0.168612	0.155752	0.0819605
Os01g0153900	Hypothetical conserved gene.	0	0	0	0	0	0	0	0	0	0	0	0
Os01g0153950	Protein of unknown function DUF674 domain containing protein.	0	0	0	0.0999425	0.102091	0	0	0	0	0	0	0
Os01g0154000	Conserved hypothetical protein.	0.865975	0.735123	0.56725	0.945188	0.760706	0.655166	0.394296	0.873947	0.9088	0.541726	0.50041	0.300946
Os01g0154100	Protein of unknown function DUF674 domain containing protein.	0	0	0.0919589	0	0	0	0	0	0	0	0	0
Os01g0154200	Protein of unknown function DUF674 domain containing protein.	0.105143	0	0	0	0	0	0.0505335	0	0	0	0	0
Os01g0154250	Hypothetical protein.	0	0	0	0	0	0	0	0	0	0	0	0
Os01g0154300	Hypothetical conserved gene.	0	0	0	0	0	0	0	0	0	0	0	0.304661
Os01g0154500	Protein of unknown function DUF674 domain containing protein.	0.0605019	0.195167	0.0579226	0	0	0	0	0	0	0	0.0158159	0
Os01g0154550	Non-protein coding transcript.	0	0	0	0	0	0	0	0	0.0368753	0.0795501	0	0
Os01g0154600	Protein of unknown function DUF674 domain containing protein.	1.1519	1.23861	0.836604	0.199692	0.28048	0.503802	1.33633	1.56137	1.29224	0.629483	0.602241	0.546403
Os01g0154950	Hypothetical gene.	0.333808	0.47228	0.874631	0.198732	0.0563903	0.0594228	0.135101	0.101064	0.165939	0.039775	0	0.0966714
Os01g0155000	Alpha/beta hydrolase fold-3 domain containing protein.	25.6863	27.6891	27.1863	32.6082	33.8894	28.9231	17.6804	23.7295	24.9924	36.3089	31.7514	30.3272
Os01g0155200	Similar to H0525E10.8 protein.	0.161157	0.207944	0.138858	0.182294	0.165523	0.218031	0.0774543	0.108156	0	0.109455	0.202215	0.0709403
Os01g0155300	Similar to dirigent-like protein.	0.915347	1.62614	1.40974	0.0500196	0.204381	0	0.459057	0.343403	0.877082	0.405451	0.43695	0.175188
Os01g0155400	Conserved hypothetical protein.	23.2129	22.0467	22.5974	33.9557	30.7556	35.0707	18.4564	22.4801	24.1968	22.1035	21.3576	25.2731
Os01g0155500	Protein kinase, catalytic domain domain containing protein.	7.7024	8.28214	7.99609	8.00489	8.95909	8.95098	11.8148	9.59095	9.34765	8.05238	7.4241	7.92521
Os01g0155600	Similar to Splicing factor RSZ33.	77.1429	80.6684	75.3416	63.0858	69.1028	64.5857	36.473	78.2572	82.7137	69.2303	72.8696	75.0146
Os01g0155800	Conserved hypothetical protein.	12.1478	11.8396	9.85392	2.03071	2.689	1.41681	4.19906	5.56515	5.77766	17.409	14.2666	17.3198
Os01g0156000	Similar to Myb family DNA-binding protein.	0	0	0	0	0	0.088304	0	0	0	0	0	0.0383084
Os01g0156300	Similar to Cappuccino protein.	0.0982342	0.580955	0.752371	0.432129	0.0630601	0.249192	0.283277	0.235454	0.360823	0.722794	1.1299	1.027
Os01g0157200	Conserved hypothetical protein.	0	0	0	0	0	0	0	0	0	0	0	0.0591015
Os01g0157400	Conserved hypothetical protein.	0.0624788	0	0.0598152	0.0392631	0	0	0.18017	0	0	0	0	0
Os01g0157500	Protein of unknown function DUF1110 domain containing protein.	0.0580664	0.062437	0.111182	0.255432	0.633674	0.270046	0.0558152	0.111342	0	0.230055	0.303585	0.479261
Os01g0157600	Conserved hypothetical protein.	0.120915	0.0866773	0.270107	0.506571	0.310478	0.153363	0	0	0.0845962	0.114061	0.252868	0.532261
Os01g0157700	Glycosyl transferase, family 43 domain containing protein.	0.529327	0.822132	0.33784	0.406561	0.717342	0.497315	1.18721	0.958591	1.04928	0.332881	0.522739	0.582518
Os01g0157800	Heat shock protein DnaJ, N-terminal domain containing protein.	3.3631	4.11503	2.94216	1.67619	1.89834	1.51993	3.79008	3.61351	4.38135	1.47684	1.69768	1.59528
Os01g0157900	Protein of unknown function Cys-rich family protein.	62.5555	63.3624	65.412	67.974	67.5256	71.4729	76.1395	55.2784	55.9007	63.6852	65.1453	63.391
Os01g0158000	Importin alpha-2 subunit.	18.0633	18.1897	20.0593	20.2218	20.8265	20.449	27.3271	20.7648	21.8266	23.0687	21.4477	22.0386
Os01g0158100	Pentatricopeptide repeat containing protein.	10.7403	13.4897	13.6091	7.40172	8.34304	7.32642	3.68711	11.8115	15.5338	12.3111	10.1453	11.5961
Os01g0158200	Similar to Serine carboxypeptidase II-1 precursor (EC 3.4.16.6) (CP-MII.1) (Fragment).	14.4559	13.5219	14.6272	16.5587	18.3029	19.4681	17.0134	16.3835	17.0208	21.8183	21.248	21.4183
Os01g0158400	Galactose-binding like domain containing protein.	2.35418	2.4845	2.71293	0.986283	0.727632	0.663544	2.09529	2.71684	2.60786	0.937645	1.41317	1.29538
Os01g0158500	Similar to arginyl-tRNA synthetase.	0.849242	0.913163	1.16412	0.497296	0.545159	0.612013	0.333948	0.795702	0.526641	0.360496	0.353184	0.43543
Os01g0158533	Hypothetical protein.	0.0236815	0.0254639	0	0.014882	0.015202	0.050061	0	0.0227045	0.0745577	0.0134035	0	0.0130306
Os01g0158566	Hypothetical conserved gene.	0.774462	1.31853	1.73004	1.09505	1.49147	0.955009	1.67498	1.98003	2.30282	1.46112	1.11349	1.24292
Os01g0158600	Leucine-rich repeat, N-terminal domain containing protein.	0.525141	0.282334	0.502753	0.125718	0.232764	0.190305	6.56216	4.18365	3.79217	1.18182	1.12437	1.13518
Os01g0158800	Similar to PHD finger protein.	0	0	0	0	0.0365521	0	0.273665	0.109183	0.0597563	0.225594	0.0595396	0.125325
Os01g0158900	Hypothetical conserved gene.	20.743	17.0064	17.494	14.1732	13.5232	13.45	15.9859	22.119	20.2081	11.9087	11.0613	13.5271
Os01g0159000	Similar to cDNA clone:J023049H21, full insert sequence.	7.80589	7.62403	7.90904	23.0963	24.5324	20.7914	2.15719	5.05161	3.85703	9.51722	8.68934	8.0355
Os01g0159200	Similar to Fasciclin-like protein FLA18.	22.0986	22.4582	23.4251	12.9522	13.9028	13.863	27.0158	29.4292	27.2398	22.5198	25.3834	21.8933
Os01g0159250	Hypothetical protein.	21.5042	28.1101	28.0555	17.2897	17.1878	15.3756	25.0275	27.1863	27.4352	26.4902	22.2654	23.4911
Os01g0159300	Zinc finger, RING/FYVE/PHD-type domain containing protein.	31.0799	30.1481	30.6799	68.6698	65.7523	74.261	21.3788	24.5556	23.9665	40.6266	36.4535	38.9196
Os01g0159400	Similar to Acyl-coenzyme A oxidase 4, peroxisomal (EC 1.3.3.6) (AOX 4) (Short- chain acyl-CoA oxidase) (SAOX) (AtCX4) (G6p) (AtG6).	94.4431	89.4388	90.1184	105.3	101.827	106.941	66.8276	67.4718	63.5601	47.6426	47.0408	48.7646
Os01g0159500	Rapid ALkalinization Factor domain containing protein.	0	0	0	0	0	0	0	0	0	0	0.0184655	0
Os01g0159600	Small hydrophilic plant seed protein family protein.	0	0	0	0	0	0	0	0	0	0	0	0.0531636
Os01g0159800	Basic helix-loop-helix (bHLH) transcription factor, Mediation of seed germination, Seedling recovery from salt stress	34.8872	31.9011	34.1747	16.9603	16.268	15.9062	11.9383	18.3562	19.0677	9.58854	10.4769	11.4718
Os01g0160100	Similar to Pyruvate decarboxylase isozyme 2 (EC 4.1.1.1) (PDC) (Fragment).	0.941923	0.717415	0.526031	0.801567	0.667639	0.813057	0.452703	0.507974	0.411877	0.410946	0.318047	0.313132
Os01g0160150	Hypothetical protein.	0	0	0	0	0	0.00908581	0.0206572	0	0	0	0.0112356	0
Os01g0160200	Leucine-rich repeat, N-terminal domain containing protein.	0.127992	0.0412877	0.110282	0.0402166	0.0328651	0.0432906	0.135333	0.0490847	0.0805929	0.0579537	0.0267669	0.0422561
Os01g0160700	Leucine-rich repeat, N-terminal domain containing protein.	0.334889	0.446519	0.410384	0.294633	0.326766	0.345471	0.0901337	0.0513718	0.0702901	0.0454905	0.161081	0
Os01g0160800	Ribosome-inactivating protein, Defense against herbivorous insects	11.0397	14.2739	12.7088	13.8539	14.8909	13.3007	2.37624	2.07789	2.16787	0.613335	1.87672	1.17391
Os01g0161000	Hypothetical conserved gene.	0	0	0.0980528	0.025745	0.0657465	0.00866027	0	0.0196388	0	0	0.0107094	0
Os01g0161200	Hypothetical protein.	0	0	0	0	0	0	0.0254785	0	0.0139085	0.0150022	0.027716	0.0291697
Os01g0161300	Hypothetical conserved gene.	0.769566	0.421004	0.697981	0.127267	0.0866688	0.102746	0.45422	0.46599	0.410896	0.0993396	0.0564697	0.0297157
Os01g0162001	Hypothetical gene.	3.03278	1.44936	1.66682	1.34117	0.757109	0.878556	0.971734	1.45383	1.06092	0.12715	0.38172	0.0618063
Os01g0162101	Similar to MATE.	0	0	0	0	0	0	0	0	0	0	0	0
Os01g0162200	Leucine-rich repeat domain containing protein.	0.791205	0.476425	0.848372	0.39777	0.446955	0.588738	4.10687	2.0633	2.19208	1.82708	1.72083	2.36834
Os01g0162300	Leucine-rich repeat, plant specific containing protein.	0	0.327447	0.182215	0.191371	0	0.193124	1.50019	1.31383	1.0786	2.47765	1.61203	2.22022
Os01g0162400	Conserved hypothetical protein.	0	0	0	0	0	0	0.167092	0.124995	0.136821	1.18064	2.24935	2.08038
Os01g0162500	Leucine-rich repeat-containing N-terminal, type 2 domain containing protein.	0	0	0	0	0	0	0.150733	0.0501145	0.0137139	0.0147924	0.0136642	0.0143809
Os01g0162701	Hypothetical gene.	0	0	0	0	0	0	0.0498011	0	0.108744	0.0293238	0.0135437	0.014254
Os01g0162800	Hypothetical conserved gene.	0	0	0	0	0	0	0.369796	0.152624	0.111375	0.105117	0.0693572	0.109492
Os01g0162900	Hypothetical protein.	0	0	0	0	0	0	0	0	0.022366	0	0	0
Os01g0163000	Leucine-rich repeat, N-terminal domain containing protein.	0.199439	0.343121	0.165478	0.0835548	0.238984	0.236096	0.396194	0.318686	0.348836	0.142982	0.118174	0.117056
Os01g0163450	Hypothetical gene.	0	0.019612	0	0	0	0	0	0	0	0	0	0
Os01g0163616	Conserved hypothetical protein.	0	0	0	0	0	0	0	0	0	0	0	0
Os01g0164075	Pollen Ole e 1 allergen/extensin domain containing protein.	0	0	0	0	0	0	0	0	0	0	0	0
Os01g0164300	Pollen Ole e 1 allergen/extensin domain containing protein.	0.0702753	0	0	0	0	0	0	0	0	0	0	0
Os01g0164400	Similar to TAF15b (TBP-ASSOCIATED FACTOR 15b); binding / nucleic acid binding / nucleotide binding / zinc ion binding.	32.8967	27.3046	30.8515	20.4993	22.1316	22.5738	15.4121	25.8223	25.8201	21.7708	21.948	28.3361
Os01g0164500	Similar to ATP-dependent RNA helicase-like protein.	9.54775	8.67583	10.0051	8.13686	8.44747	10.2744	5.70599	10.4616	10.161	11.1884	11.3093	11.1203
Os01g0164600	Protein phosphatase 2C-related domain containing protein.	31.0677	30.934	30.7569	43.7239	42.6056	47.8462	25.9377	26.2477	26.9214	47.0162	46.0084	46.8402
Os01g0164650	Non-protein coding transcript.	0.0673951	0	0.064522	0.127058	0.25958	0.0854811	0	0	0	0.22887	0.105707	0.148335
Os01g0164700	Uncharacterised protein family UPF0363 domain containing protein.	9.52279	9.10404	9.70214	14.3904	12.3569	14.5143	6.23299	10.622	9.15767	11.566	12.04	12.2739
Os01g0164800	Breast cancer type 2 susceptibility protein domain containing protein.	2.21975	2.45222	1.65934	1.37584	1.73725	1.70983	0.350744	1.22443	1.59557	3.23555	2.8457	3.76461
Os01g0164900	BRCA2 repeat containing protein.	1.47978	1.21507	1.39094	1.3019	1.01901	0.546005	0.620689	1.00601	1.2706	1.69031	1.36446	1.43603
Os01g0165000	DRE binding protein 2.	4.07128	4.50857	4.09895	2.73925	2.90468	2.41821	4.40261	3.83968	3.63404	2.00374	2.23845	2.17323
Os01g0165100	Conserved hypothetical protein.	0.0485086	0.0260799	0.0232203	0.0304839	0	0.0512719	0.0466279	0	0	0	0	0.0533831
Os01g0165200	Similar to KEAP1.	5.35779	5.15464	5.02992	5.10174	5.12569	4.68727	7.00467	5.67747	5.29566	3.33486	3.60816	3.47891
Os01g0165600	Similar to H0323C08.17 protein.	0.728215	0.569474	1.01406	0.49923	0.169988	0.223912	0.190904	0.698173	1.3895	1.12408	1.03835	0.655684
Os01g0165800	DNA-binding HORMA domain containing protein.	8.15919	8.22053	8.97035	17.5395	16.5115	17.6546	5.51551	6.47112	7.04855	6.70175	6.53744	7.06282
Os01g0166100	Similar to Ca(2+)-dependent nuclease.	20.1336	23.399	21.0354	22.5773	25.6167	25.2689	17.9624	23.1462	24.0076	28.5055	29.5618	32.323
Os01g0166200	Hypothetical protein.	1.31205	1.0973	1.81439	0.885602	1.52854	0.88344	0.233553	1.02498	1.58093	1.81527	2.03251	1.89846
Os01g0166300	Similar to nuclease.	4.97757	6.34338	5.7655	4.55687	5.36491	5.79372	6.14318	7.06996	6.90047	7.30398	7.26098	8.14901
Os01g0166400	Hypothetical conserved gene.	0.297113	0.605323	0.494038	0.137578	0.200766	0.132226	0.225469	0.509742	0.59079	0.460235	0.654052	0.456036
Os01g0166500	Conserved hypothetical protein.	17.8097	19.6833	18.6934	13.7564	16.892	12.3184	9.78765	22.1207	21.492	19.1241	16.9279	18.802
Os01g0166700	Saposin family protein.	18.3418	16.254	18.8012	18.2237	14.2915	18.9856	41.1891	26.7416	29.0393	23.7696	24.5029	24.4308
Os01g0166800	Similar to ETG1 (E2F TARGET GENE 1).	5.59499	5.77635	5.93869	4.85364	3.40944	4.03675	4.98836	5.94724	6.1057	7.13656	7.77931	7.40651
Os01g0167100	Hypothetical conserved gene.	3.20383	4.20713	3.9087	4.02672	3.36708	3.33239	1.58069	2.47363	3.21349	2.5515	3.29077	4.32141
Os01g0167400	Similar to Protein synthesis inhibitor II (EC 3.2.2.22) (Ribosome-inactivating protein II) (rRNA N-glycosidase).	10.0753	11.4258	10.3591	6.86087	8.21458	5.69784	4.17281	13.4489	12.1375	8.70961	9.78992	7.98601
Os01g0167500	Protein of unknown function DUF250 domain containing protein.	62.9057	53.4018	55.5484	113.815	99.2301	111.026	100.451	81.5789	82.5143	97.0204	94.6387	98.5863
Os01g0167600	Hypothetical conserved gene.	1.38967	0.871656	0.997818	1.21292	1.16466	0.913939	0.222632	1.44337	1.57992	1.70416	1.95765	1.7842
Os01g0167700	Crossover protein, Regulation of crossover formation during meiosis	1.71432	1.27978	1.65169	1.37925	1.1075	1.18644	1.7948	1.1411	1.22614	1.68101	1.64415	1.81449
Os01g0167750	Pentatricopeptide repeat domain containing protein.	0.981374	1.07818	1.02123	0.335173	0.629979	0.342753	0.881805	1.08407	0.873181	0.507147	0.468469	0.692602
Os01g0167800	Conserved hypothetical protein.	1.94046	1.91384	1.84492	2.22862	2.48271	2.21791	1.89096	2.02721	2.30326	1.95418	2.09201	1.68627
Os01g0167900	KIP1-like domain containing protein.	2.13103	2.33916	2.76274	0.474295	0.883488	0.825887	4.35286	3.21364	2.39948	1.99767	1.76407	2.32074
Os01g0168000	Hypothetical protein.	0	0	0	2.45492	3.10478	3.02794	0	0	0	1.10551	2.18828	1.68891
Os01g0168100	Similar to CENP-E like kinetochore protein.	25.7014	23.9338	24.0355	71.9852	67.0459	75.9846	51.7176	26.8893	26.2107	50.6659	46.8796	48.7649
Os01g0168200	Similar to Thioredoxin-like protein.	11.7898	12.583	13.9307	9.7226	8.13102	8.98706	10.7429	16.598	15.2706	9.57527	10.2657	10.9247
Os01g0168300	Conserved hypothetical protein.	9.02516	9.46272	7.68719	4.54133	4.24724	4.35887	7.96518	10.1001	9.03329	5.8171	5.2559	6.36218
Os01g0168350	Non-protein coding transcript.	0	0.0692875	0	0	0	0	0	0	0.135248	0	0	0
Os01g0168400	Zinc finger, RING/FYVE/PHD-type domain containing protein.	0.383817	0.320994	0.387868	0.227799	0.123193	0.171287	0.430426	0.306652	0.514686	0.241373	0.256409	0.19946
Os01g0168450	Hypothetical protein.	0	0.0524382	0	0.0153233	0.0156528	0.0206182	0	0	0.0511792	0.0138009	0.0127484	0.026834
Os01g0168500	WD40 repeat-like domain containing protein.	13.7909	14.1386	15.4338	15.3756	16.103	14.7976	22.4213	17.5305	16.3693	15.4764	15.2533	15.0197
Os01g0168600	Similar to predicted protein.	7.28166	7.9113	8.26018	11.7021	10.4199	11.1358	8.31173	8.59931	9.43279	11.3444	11.1633	11.9366
Os01g0168800	Alpha/beta hydrolase fold-1 domain containing protein.	3.63205	3.26575	3.29735	2.95146	2.57274	2.71374	5.05627	6.03383	5.42176	7.62027	8.20136	8.70042
Os01g0168850	Hypothetical gene.	0.0511331	0	0	0	0	0	0	0	0	0	0	0
Os01g0169000	Hypothetical protein.	0.561626	0.362339	0.64522	0	0	0	0.755793	0.538457	0.94304	1.0172	0.46981	0
Os01g0169400	Similar to LOB domain protein 25.	1.80094	1.86971	2.14034	0.780518	0.896963	0.99771	1.64157	1.72664	1.20569	1.3708	1.6721	1.8794
Os01g0169500	Hypothetical conserved gene.	29.1639	25.6546	27.3827	32.3286	29.9879	31.2777	39.8726	26.0176	27.0014	23.9647	23.8027	23.615
Os01g0169800	Tryptophan aminotransferase, Indole-3-acetic acid (IAA) biosynthesis	8.00053	8.51604	8.46977	3.67264	3.47994	3.30583	8.48457	10.2402	11.2513	4.14041	4.54109	3.74801
Os01g0169900	Protein of unknown function DUF1421 family protein.	29.1518	27.1652	27.9972	32.9337	31.2406	35.0895	31.635	30.1222	29.8779	29.912	27.544	28.8974
Os01g0170000	Raffinose synthase family protein.	0.540046	0.544401	0.16157	0.784811	1.23503	0.670702	0.908441	0.550128	0.495909	0.420283	0.917633	0.928616
Os01g0170051	Hypothetical protein.	5.384	6.21465	5.43442	17.0793	18.7274	15.7667	4.64616	6.43174	6.76947	21.8372	20.6125	19.2705
Os01g0170100	D111/G-patch domain containing protein.	5.5197	5.24144	5.11282	5.47335	7.68481	7.25857	3.8587	5.84181	6.09358	4.32098	4.96587	5.48271
Os01g0170300	Serine/threonine protein kinase-related domain containing protein.	8.40068	8.61388	8.64156	3.73862	4.18774	3.21777	15.5387	13.9251	14.1768	6.26993	5.80783	5.73993
Os01g0170500	Protein of unknown function DUF239, plant domain containing protein.	7.25738	7.18935	7.55568	4.77345	4.33279	4.21334	4.77948	8.94597	8.61549	8.11939	10.2436	10.6528
Os01g0170600	UspA domain containing protein.	6.82742	7.105	7.93901	5.79127	4.4392	5.78546	8.49211	7.19191	6.74991	4.53593	5.2011	5.09499
Os01g0170700	Thiol-activated cytolysin family protein.	0.691091	0.80027	0.644663	0.645878	0.500512	0.846583	0.442865	1.07032	0.539301	0.651916	0.759694	0.780038
Os01g0170800	Pentatricopeptide repeat domain containing protein.	3.41637	3.94471	3.38048	2.37747	2.25196	2.30715	2.64476	2.9237	2.95969	1.62217	1.2587	1.3121
Os01g0170900	Conserved hypothetical protein.	1.47557	0.881464	0.706332	0.257579	0.289429	0.554534	0.433389	1.25751	1.03236	0.951151	0.342872	0.405962
Os01g0171000	Similar to Leucine-rich repeat receptor-like kinase.	11.2631	11.6542	10.7341	8.79676	8.33159	8.65467	12.492	13.893	14.1555	14.5283	14.7881	14.9748
Os01g0171100	Ankyrin repeat domain containing protein.	0.325503	0.420004	0.436277	0.184098	0.397009	0.123856	0.18773	0.12483	0.10248	0.239501	0.17018	0.250749
Os01g0171200	Conserved hypothetical protein.	0.0818673	0.0586862	0.143691	0	0.0175179	0.0115374	0.0918089	0.104653	0.0572772	0.046336	0.0784705	0.045047
Os01g0171800	Conserved hypothetical protein.	10.669	9.81719	11.0883	22.2123	18.9055	19.6641	10.2805	12.1296	12.7297	20.3303	21.5347	20.9848
Os01g0172000	Glycosyltransferase, ALG3 domain containing protein.	21.1557	18.8491	19.4637	24.6722	22.1527	25.2259	25.3833	19.5397	20.6273	21.8247	20.2779	21.823
Os01g0172100	Similar to Triose phosphate/phosphate translocator, non-green plastid, chloroplast precursor (CTPT).	6.76889	5.94044	6.05147	7.28763	6.03854	6.91248	3.37283	6.22719	6.39849	8.14112	8.17076	7.55862
Os01g0172200	DNA/RNA helicase, DEAD/DEAH box type, N-terminal domain containing protein.	14.3738	13.2168	14.0359	14.6366	14.8591	15.4567	11.332	12.7483	13.879	16.3765	17.9803	17.3747
Os01g0172300	Conserved hypothetical protein.	18.9437	15.9191	17.4122	17.882	19.2118	21.066	13.7717	18.8108	19.3376	21.0384	20.391	22.0517
Os01g0172400	Similar to Phospholipase D alpha 1.	177.055	168.565	164.026	162.249	163.861	170.785	295.597	142.897	142.408	111.285	111.098	113.632
Os01g0172600	Similar to electron carrier/ heme binding / peroxidase.	1.90476	2.10502	2.12748	2.59349	3.49837	3.15411	2.9498	3.04363	3.10948	1.55722	1.16183	1.39744
Os01g0172701	Regulator of chromosome condensation, RCC1 domain containing protein.	0.125211	0.134636	0	0.865543	0.937739	0.564667	0.240714	0.120046	0.0876022	0.0708682	0.305496	0.505243
Os01g0172800	Embryo-specific 3 family protein.	36.6598	41.1938	38.7838	30.581	31.7522	25.3528	30.9599	47.8543	46.6082	35.582	34.1495	31.8677
Os01g0172900	Glycoside hydrolase, family 28 domain containing protein.	0.231481	0.0995617	0.620515	0.407311	0.267473	0.411041	0.623019	0.310704	0.242928	0.157219	0.121024	0.280216
Os01g0173000	Putative thiol-disulphide oxidoreductase DCC domain containing protein.	3.38932	3.86237	3.05079	2.21484	1.90828	1.94235	2.74921	3.2603	3.68692	2.54289	2.37839	2.63944
Os01g0173100	Alba, DNA/RNA-binding protein family protein.	57.3452	57.5173	54.3414	36.4408	41.6103	39.873	38.5068	59.3465	52.8883	58.3363	62.1305	62.9471
Os01g0173600	Glyoxalase/bleomycin resistance protein/dioxygenase domain containing protein.	0.080689	0.0867623	0.193123	0.354948	0.466174	0.0511712	0.116341	0.309441	0.169359	0.114173	0.126558	0.133196
Os01g0173900	Similar to MRP-like ABC transporter.	19.3796	18.6796	18.5064	14.5577	13.4925	13.5252	27.2611	17.2367	17.4657	11.7246	10.9418	10.6996
Os01g0173950	Non-protein coding transcript.	0	0	0	0	0	0.0264151	0.120113	0	0	0.0707246	0.0653307	0.0343786
Os01g0174000	bZIP transcription factor, Homolog of Arabidopsis HY5 transcription factor	11.1907	11.7374	12.9315	6.66236	5.46969	4.18343	1.54747	10.3149	10.5079	11.1786	10.4698	10.63
Os01g0174100	Conserved hypothetical protein.	16.7598	18.6492	16.7161	7.30283	6.03536	8.07335	26.9435	16.0124	16.3016	3.53653	3.29734	3.50241
Os01g0174200	Hypothetical protein.	3.54613	2.58511	3.39495	1.85076	1.00315	2.03288	2.42649	2.3626	2.14459	1.36073	1.38264	1.65359
Os01g0174300	Flavoprotein pyridine nucleotide cytochrome reductase domain containing protein.	17.0782	17.5749	16.0131	9.73658	9.68222	9.5156	20.2804	20.5937	18.3847	22.5708	20.742	17.9225
Os01g0174400	Hypothetical gene.	0.241199	0.187311	0.205259	0.151575	0.0860191	0.118971	0.128804	0.128471	0.32344	0.257864	0.112093	0.169584
Os01g0174500	Similar to cDNA clone:J023048G08, full insert sequence.	0.208509	0.0747344	0.13308	0.065516	0.0669247	0.0293849	0.167021	0.0666357	0.10941	0.216359	0.127182	0.152974
Os01g0174600	Zinc finger, CCCH-type domain containing protein.	0	0	0	0	0	0	0	0	0	0	0	0
Os01g0174700	Similar to predicted protein.	3.05114	3.56526	3.49515	1.17483	1.10952	1.15576	1.81396	3.51709	3.79431	1.69697	1.82573	1.67887
Os01g0174900	Thioredoxin fold domain containing protein.	37.3444	36.204	34.9168	29.7609	28.6611	28.6255	42.0781	34.6148	28.9234	23.1384	23.343	22.4189
Os01g0175000	Similar to Biostress-resistance-related protein (Fragment).	77.6775	75.8977	77.736	69.9942	72.4605	73.9671	70.4239	66.1618	68.2311	76.0498	78.2704	80.1495
Os01g0175100	Kv1.4 voltage-gated K+ channel family protein.	218.394	246.593	239.39	122.68	122.432	109.539	33.2354	170.547	165.669	115.949	121.354	114.916
Os01g0175400	Ankyrin repeat containing protein.	2.08935	1.81711	1.94145	1.33231	1.69626	1.96155	2.30369	2.97527	1.77349	0.939083	0.867462	0.777706
Os01g0175500	Protein of unknown function DUF1618 domain containing protein.	6.85184	7.50451	7.36446	4.99415	4.10412	5.13681	7.68798	4.32247	5.02546	3.45999	3.10288	2.91523
Os01g0175600	Boron (B) transporter	0.15873	0.0379283	0.0844238	0.0664997	0.124538	0.0149131	0.0847644	0.0507272	0.111053	0	0.0184417	0.0388178
Os01g0175633	Hypothetical protein.	0	0	0	0	0	0	0	0	0	0.011611	0	0
Os01g0175700	Boron (B) transporter	0.692311	0.481683	0.38988	0.204736	0.11764	0.086088	0	0.0780882	0.0427381	0.0691483	0.117103	0.0672247
Os01g0175733	Hypothetical protein.	0	0	0	0	0	0	0	0	0	0	0	0
Os01g0175850	UDP-glucuronosyl/UDP-glucosyltransferase domain containing protein.	1.75	1.55316	2.39342	0.837896	0.249641	0.434529	0.427213	0.90548	1.0786	0.817538	0.595436	0.534958
Os01g0176000	UDP-glucuronosyl/UDP-glucosyltransferase family protein.	0.978292	1.24763	1.04549	0.328837	0.423536	0.153901	0.349903	0.501685	0.501398	0.141645	0.142737	0.275409
Os01g0176050	Hypothetical protein.	0.174569	0.156424	0	0	0.018677	0	0	0	0	0	0	0
Os01g0176100	UDP-glucuronosyl/UDP-glucosyltransferase family protein.	1.91087	1.87858	1.5942	1.20084	1.20913	1.22338	1.44319	1.85821	1.66159	0.463514	0.528068	0.300413
Os01g0176150	Hypothetical protein.	0	0	0	0	0	0	0	0	0	0	0	0
Os01g0176200	UDP-glucuronosyl/UDP-glucosyltransferase family protein.	3.42788	3.98884	4.18085	2.67056	2.47177	2.85881	4.98761	2.72371	2.88284	1.95343	2.50413	1.91201
Os01g0176300	Pentatricopeptide repeat domain containing protein.	0.748657	0.787507	0.732322	0.695483	0.553723	0.522949	1.32975	1.31071	1.38348	0.313193	0.510541	0.474631
Os01g0176400	Similar to Photoreceptor-interacting protein-like.	14.4149	14.9901	14.2544	11.5021	13.4541	10.7254	14.9956	26.504	28.3149	26.4353	24.2952	24.2909
Os01g0176500	Hypothetical conserved gene.	5.08213	4.47251	5.07579	0.947994	0.949574	1.21365	4.22342	4.67588	4.24217	6.38285	5.81182	6.68882
Os01g0176700	Myb-like DNA-binding domain, SHAQKYF class domain containing protein.	3.2306	3.1105	3.96212	1.725	2.25005	1.49976	2.96328	3.15806	3.27957	1.76873	1.88774	2.2075
Os01g0176751	Hypothetical protein.	0	0	0	0	0	0	0	0	0	0	0	0
Os01g0176800	Protein of unknown function DUF2921 domain containing protein.	1.08397	1.00606	1.11423	0.0573636	0.161142	0.0289445	1.07485	0.853281	0.898087	0.66518	0.519001	0.514829
Os01g0176900	BZR1, transcriptional repressor domain containing protein.	0	0	0	0	0	0	0	0	0	0	0	0
Os01g0177100	Similar to STYLOSA protein.	0.662176	0.905106	0.902568	0.296226	0.3098	0.526702	0.593351	0.69942	0.506469	0.482773	0.780419	0.796648
Os01g0177150	Non-protein coding transcript.	0.015215	0.0327205	0.0145664	0.0573689	0	0.0257308	0	0	0.0159675	0.0172231	0.00795477	0
Os01g0177200	Similar to Ubiquitin-specific protease 14.	28.2647	28.3407	29.1298	31.2615	30.1918	31.7808	36.7867	31.6648	31.6054	28.5636	27.2127	29.1065
Os01g0177400	GA 3 beta-hydroxylase2, GA metabolism	1.5883	1.39011	1.73276	0.441031	0.640204	0.530961	0.319546	0.991573	1.20168	0.648087	0.308985	0.650382
Os01g0177500	Hypothetical protein.	0	0	0	0	0	0	0	0	0	0	0	0
Os01g0177900	Similar to Pleiotropic drug resistance protein 6.	18.5272	17.7313	18.4687	13.4031	12.4795	13.2048	24.2657	20.1453	21.056	21.1016	20.3966	21.9544
Os01g0178000	Similar to Transaminase/ transferase, transferring nitrogenous groups.	36.5095	34.7749	34.7597	32.6973	30.1872	32.9754	41.2781	36.0959	37.6943	18.778	19.3595	19.8351
Os01g0178100	Region of unknown function DUF1767 domain containing protein.	14.5679	12.5581	12.3394	12.1029	13.5837	13.4039	7.35755	12.6175	13.4226	9.36326	8.61043	10.0266
Os01g0178200	Similar to integral membrane family protein.	10.4624	11.6469	11.5483	12.1441	11.4043	10.7375	6.42844	11.2502	10.377	12.8185	15.4661	13.0037
Os01g0178300	Plasma membrane-localized small peptide, Aluminum tolerance	10.9833	11.3999	9.93087	4.02625	5.23896	3.54718	10.924	6.28885	8.2446	8.11588	5.38342	6.46317
Os01g0178400	Similar to Protein phosphatase 2A B'kappa subunit.	6.61669	6.90546	8.61693	8.28559	7.96404	9.23567	16.9293	11.6613	11.6923	9.22475	9.10625	11.8593
Os01g0178500	A member of rice Aux/IAA family, Cross-talk of auxin and brassinosteroid signaling pathways, Plant morphogenesis	50.7821	51.9947	53.3345	44.576	45.7469	44.8677	39.2698	74.0354	70.5047	38.0661	39.8154	37.8974
Os01g0178600	Peptidase A1 domain containing protein.	0	0	0	0	0	0	0	0	0	0	0	0
Os01g0178700	Similar to Protein binding protein.	1.79592	2.30892	1.8128	1.33715	0.902244	0.792304	2.4581	1.90899	1.57744	1.01647	0.714419	0.93449
Os01g0178775	Non-protein coding transcript.	0	0	0	0	0	0	0	0	0	0	0	0
Os01g0178850	Similar to predicted protein.	1.18732	0.797931	0.284176	0.186535	0.190546	0	2.28258	0.996048	1.55755	0.168003	0	0.163329
Os01g0178900	Similar to Symbiosis-related disease resistance protein (Fragment).	7.19015	6.41649	6.81338	5.07174	4.80401	5.23193	11.519	7.24524	6.82708	2.25625	2.68513	2.9067
Os01g0179000	Transferase family protein.	14.2757	15.7602	13.4845	35.3155	37.4518	32.0116	15.6007	28.7901	30.3884	28.1784	27.2753	26.0831
Os01g0179200	Syntaxin, N-terminal domain containing protein.	23.2247	22.1687	22.8514	16.7928	19.34	18.8599	27.2492	26.2375	24.5342	20.6985	22.6006	20.7473
Os01g0179300	Non-protein coding transcript.	68.1487	65.9816	69.6419	71.3494	77.6804	77.6515	48.4511	62.7299	60.435	70.8214	69.2164	65.0011
Os01g0179400	Amyloplast-localized protein containing DUF490, Regulation of starch grain sizes	10.7839	9.95477	10.8361	12.9534	12.6419	12.8295	11.2551	10.0453	10.7372	10.6124	10.1234	10.4725
Os01g0179500	Enhancer of polycomb-like, N-terminal domain containing protein.	15.0307	13.4788	13.6343	10.3282	10.1107	10.6731	30.5137	16.1021	15.7131	7.77803	7.92515	7.48502
Os01g0179600	UDP-glucuronosyl/UDP-glucosyltransferase family protein.	23.2825	24.869	26.3539	48.938	52.6657	44.1817	17.8297	29.0803	27.5658	94.7336	93.8302	89.8332
Os01g0179700	Similar to GTP-binding protein YPTM2.	1.84079	1.74371	1.6784	1.07417	0.928456	1.1118	2.86478	1.68081	1.60985	1.48838	1.9019	1.1817
Os01g0179750	Non-protein coding transcript.	0	0	0	0.037826	0	0	0	0.0577087	0	0	0.0629394	0.0662404
Os01g0179800	TMS membrane protein/tumour differentially expressed protein family protein.	7.18856	7.67911	6.27485	12.0318	11.9286	11.1537	3.27428	6.57668	6.08948	18.6679	16.7529	16.0804
Os01g0179901	Conserved hypothetical protein.	0.596477	0.148009	0.219634	0.490176	0.471262	0.407371	0.22052	0.39591	0.385215	0.623261	0.0959544	0.151481
Os01g0180000	Pistil-specific extensin-like protein family protein.	2.10587	1.72333	1.76631	1.136	0.789566	0.74063	1.95257	2.3406	2.38603	1.59271	1.5297	1.91756
Os01g0180050	Hypothetical protein.	0	0	0	0	0	0	0	0	0	0	0	0
Os01g0180300	Hypothetical conserved gene.	34.3703	36.0289	32.934	18.4006	19.4478	21.2878	40.1433	27.971	26.8816	26.0462	22.8797	23.0462
Os01g0180400	Protein of unknown function DUF581 domain containing protein.	3.96024	4.37998	5.52462	1.01918	1.33164	1.13217	4.82182	5.09864	4.82897	2.07067	2.80011	2.76019
Os01g0180500	Non-protein coding transcript.	0	0	0	0	0	0	1.41978	3.06824	3.61687	2.08998	5.79174	2.57366
Os01g0180600	Similar to MutS homolog 7 (Fragment).	3.80277	2.80704	3.56193	2.8677	2.55989	3.11123	4.44568	3.64589	3.92611	3.05979	3.3584	3.7551
Os01g0180700	Hypothetical conserved gene.	1.3383	1.48401	1.96191	1.44551	1.75848	1.19352	1.20602	1.68406	2.04089	2.49727	2.86438	2.09412
Os01g0180800	Similar to heat shock 70 kDa protein 4.	4.90291	4.87725	5.12061	2.48795	2.04494	2.68255	9.23664	4.82633	4.34743	4.43702	3.50919	4.47228
Os01g0180850	Hypothetical protein.	0.0161536	0.034739	0	0	0	0	0	0	0	0	0	0
Os01g0180900	2-oxoglutarate and iron-dependent oxygenase, Starch accumulation	0	0	0	0	0	0	0	0	0	0	0	0
Os01g0181000	Frigida-like domain containing protein.	10.4553	11.8152	10.7322	7.39342	8.25064	7.80838	9.64458	10.9817	10.9025	8.94552	9.29618	9.28296
Os01g0181033	Similar to NADH dehydrogenase subunit 1.	0.22465	0.24156	0.215073	0.211763	0.288422	0.189958	0.323911	0	0	0.508599	0.411083	0
Os01g0181166	Hypothetical gene.	8.07538	8.76214	6.18489	2.30671	2.35631	2.48302	2.68152	5.77149	6.0864	4.65368	2.76349	5.61488
Os01g0181300	Hypothetical protein.	2.67348	3.14591	3.67023	2.59936	2.65526	2.49521	3.00621	3.28862	3.22919	3.48312	4.40425	4.27442
Os01g0182100	Protein of unknown function DUF1618 domain containing protein.	4.6656	3.59842	3.32079	3.28504	3.23023	2.56122	5.58829	3.32557	3.76838	3.04162	2.50314	2.12367
Os01g0182200	Similar to Small basic membrane integral protein ZmSIP1-2.	42.8551	42.2152	46.2078	25.947	28.4014	26.6963	42.7675	47.3663	46.618	30.9037	30.1285	33.7848
Os01g0182300	Lipocalin domain containing protein.	7.7568	8.75767	10.7148	3.89964	4.90823	2.52987	6.87024	9.18976	10.1755	6.45996	5.35896	4.72543
Os01g0182400	Conserved hypothetical protein.	3.25412	3.56425	3.812	3.32783	4.0092	4.06757	3.0891	2.22848	1.82418	3.08873	2.62068	2.6914
Os01g0182500	Hypothetical conserved gene.	4.87299	5.1566	5.14658	10.6694	9.9058	9.17294	5.16735	4.89443	5.39808	9.21543	9.50337	9.0229
Os01g0182600	GIGANTEA protein.	594.621	534.584	544.261	262.197	250.911	265.236	788.926	630.714	643.523	199.985	191.787	201.493
Os01g0182700	Similar to WRKY12.	3.82428	3.81841	3.92276	0.429155	0.745251	0.967224	1.18158	2.12789	2.58004	1.14023	1.14253	1.82246
Os01g0182832	Hypothetical conserved gene.	14.6635	11.7047	13.2563	16.402	14.7358	12.2264	26.0111	13.2362	12.1309	11.2816	11.2541	11.1476
Os01g0182900	Conserved hypothetical protein.	22.9711	23.4586	23.1263	23.0855	22.4896	25.1147	25.5562	21.8196	23.4056	18.6594	19.9052	20.3807
Os01g0183000	Similar to GmCK3p (EC 2.7.1.32) (Fragment).	22.6694	26.4396	23.5654	22.9175	22.3779	23.9169	12.0671	13.4533	17.0671	14.2987	13.5608	12.7449
Os01g0183100	Cytochrome cd1-nitrite reductase-like, C-terminal haem d1 domain containing protein.	7.60053	7.71977	7.00771	7.47329	7.73696	8.12251	7.65284	9.19043	9.68111	9.73868	10.0968	9.2581
Os01g0183300	Endonuclease/exonuclease/phosphatase domain containing protein.	3.96402	4.84099	3.84654	1.91622	2.04954	2.00202	2.25862	4.48836	4.55535	3.45168	3.52603	3.00035
Os01g0183400	Transcription factor subunit, Salt tolerance	1.1256	1.49849	1.07761	0.269467	0.206446	0.36258	0.463696	0.411108	0.506254	0.303369	0.448371	0.707831
Os01g0183500	Cytochrome P450 family protein.	0.0511968	0.165151	0.0980284	0	0	0.0865811	0.0984239	0.392678	0	0.0579537	0.214135	0.225366
Os01g0183600	Cytochrome P450 family protein.	4.23067	4.82106	4.93081	0.939197	1.69738	1.40955	2.80687	4.40884	3.83664	1.92602	1.43052	1.46759
Os01g0183633	Similar to predicted protein.	9.11477	8.66214	9.01586	6.08445	5.09847	5.03686	7.05274	9.7903	9.32738	5.09465	6.96027	6.36804
Os01g0183800	Cyclin-like F-box domain containing protein.	70.5017	68.8314	67.3733	78.6497	77.789	78.3182	105.708	70.9864	67.7171	49.019	47.2381	47.1049
Os01g0183850	Conserved hypothetical protein.	3.52849	5.9117	5.73486	7.47723	7.95407	6.62635	2.12967	3.30425	3.01406	5.20172	5.74884	4.24428
Os01g0183950	Hypothetical protein.	4.7353	7.98475	6.80014	2.29946	1.58897	2.13852	4.24137	3.71451	3.04945	2.61922	1.46293	2.25027
Os01g0184000	NUC156 family protein.	8.42891	7.68038	6.50843	5.41239	5.18967	5.5542	8.60989	7.15636	7.08623	6.81153	6.80837	5.96489
Os01g0184050	Hypothetical protein.	0	0	0	0	0	0	0	0	0	0	0	0
Os01g0184100	Class II small heat shock protein, Positive regulation in both Xoo resistance and heat/salt tolerance	1.52829	1.31466	1.21928	0.800345	0.654043	1.11998	0.342776	1.61177	1.87118	0.547831	0.479415	0.476529
Os01g0184200	Similar to OSIGBa0132G14.1 protein.	29.4301	26.9192	26.896	19.6205	17.3544	18.6577	17.8032	27.5611	28.5272	11.2504	11.236	11.9832
Os01g0184500	DEAD-like helicase, N-terminal domain containing protein.	37.4537	38.008	40.5316	23.8617	25.0508	24.4405	27.8663	41.5446	40.7327	25.3926	25.9788	25.8452
Os01g0184700	Conserved hypothetical protein.	1.53806	2.03283	1.99399	1.57065	1.58385	1.46311	0.893218	1.96614	1.68137	1.868	2.04384	2.18629
Os01g0184800	Thioredoxin fold domain containing protein.	19.6886	20.3005	19.2919	15.0846	13.6776	15.5078	23.1474	16.66	17.7914	15.5922	16.498	14.2256
Os01g0184900	Similar to SSRP1 protein.	79.0006	75.6099	74.1453	101.069	96.9022	108.919	102.691	73.2016	72.6276	77.5151	73.9629	74.7198
Os01g0185000	Hypothetical conserved gene.	0	0	0	0.351498	1.31654	0.591196	0	0.0893765	0.0978324	0.316577	0.828559	0.359065
Os01g0185100	Similar to predicted protein.	0.258886	0.445394	0.446128	0.195228	0.332376	0.109453	0.149309	0.595693	0.163013	0.263748	0.433124	0.398861
Os01g0185200	Glutaminyl-tRNA synthetase, class Ic domain containing protein.	49.7209	47.211	45.064	56.5009	55.3459	60.6167	67.1969	51.0701	53.771	51.7382	49.8741	53.1647
Os01g0185250	Hypothetical gene.	0.958979	1.12083	0.758427	2.54159	2.22152	2.43266	0.641252	1.03934	0.962647	2.10029	2.41969	1.83538
Os01g0185300	Similar to 3-N-debenzoyl-2-deoxytaxol N-benzoyltransferase.	3.53338	4.38171	3.50621	1.16696	1.14238	1.36301	1.09081	2.96725	3.62692	1.98526	2.92607	2.00099
Os01g0185350	Non-protein coding transcript.	2.02968	1.36938	1.52404	3.42634	4.08761	3.68487	2.14227	0.915741	1.67063	3.10846	2.66332	2.60592
Os01g0185400	WD40 repeat domain containing protein.	56.0333	49.0098	51.2908	64.6886	64.4053	67.7079	38.2636	31.9133	32.7114	37.8611	37.7678	37.4548
Os01g0185500	Protein of unknown function DUF1637 domain containing protein.	12.7894	13.5743	12.0859	9.36627	8.29481	8.04787	3.30369	8.23787	8.70512	7.01419	5.16611	8.25561
Os01g0185900	Similar to WRKY 1 (Fragment).	21.4647	20.9582	23.3093	26.1974	25.4512	23.278	21.1227	29.8058	28.5533	30.6606	27.8816	27.1722
Os01g0186000	Similar to WRKY transcription factor 10.	15.8164	18.445	18.4823	40.2692	43.5987	36.9258	2.12398	15.8887	14.0356	36.8608	39.7954	38.587
Os01g0186200	Hypothetical conserved gene.	75.3441	78.8498	80.2691	100.136	100.896	97.7082	28.8083	52.5534	54.5888	63.5737	62.9637	60.7978
Os01g0186400	Hypothetical conserved gene.	0.334644	0.467782	0.592699	0.672954	0.601496	0.870119	0.377962	0.393027	0.316074	0.00947025	0.00874798	0.0046034
Os01g0186600	Conserved hypothetical protein.	9.54128	10.2594	10.9446	3.12232	3.95154	2.52817	8.66419	5.39585	5.30649	0.771466	0.413784	0.0967747
Os01g0186700	Similar to Protein kinase GhCLK1 (Fragment).	46.7696	42.3735	44.5039	40.6709	43.1468	45.8324	57.3945	46.5902	47.9757	35.6201	34.8121	33.8591
Os01g0186900	Similar to cDNA clone:001-117-G12, full insert sequence.	0.242257	0.182344	0.904524	45.5502	43.5749	44.9432	0.442443	0.209037	0.40678	41.1345	42.8229	41.7364
Os01g0186950	Hypothetical protein.	0	0	0	0	0	0	0	0	0	0	0	0
Os01g0187000	Conserved hypothetical protein.	1.51561	1.15437	1.05802	0.714336	0.952658	0.841024	0.515969	0.847635	1.29233	0.536138	0.561282	0.555972
Os01g0187200	Primary microRNA of OsmiR156b and OsmiR156c; Target gene(s): SPL (Squamosa Promoter binding protein Like) gene family (Os07g0505200, Os02g0139400, Os01g0922600, Os08g0509600, Os08g0531600, Os09g0491532, Os09g0507100, Os02g0174100, Os06g0663500, Os06g0703500, Os04g0551500), Various developmental processes, especially flower development	4.98998	3.98091	4.53068	1.96242	3.09992	3.10329	2.72319	4.59893	4.05426	1.60346	1.498	1.57657
Os01g0187300	Hypothetical conserved gene.	1.99409	1.3805	1.49065	3.22725	2.24452	2.74865	3.28216	2.51418	2.52271	1.76252	1.84232	1.473
Os01g0187350	Hypothetical gene.	0	0	0	0	0.0472527	0	0	0	0	0	0	0
Os01g0187400	Similar to glycine-rich protein.	38.0995	33.2541	33.5841	37.8506	33.8952	36.8401	35.1193	32.4506	33.159	30.1192	28.4061	29.4452
Os01g0187500	WD40 repeat domain containing protein.	20.6707	19.1722	19.1647	20.3593	18.0989	21.9253	6.18032	18.5482	18.2285	18.3801	19.8682	17.3302
Os01g0187600	Similar to Cytokinin dehydrogenase 1.	1.23402	1.13032	1.42207	0.68932	0.938856	0.463755	1.33994	0.964014	1.24708	0.892451	0.764648	0.326931
Os01g0187900	Similar to Transcription factor MYBS2.	27.1298	26.2701	27.4849	17.5903	16.66	17.4054	15.9504	14.9458	16.0886	7.88071	8.1052	8.13538
Os01g0188100	Isopenicillin N synthase family protein.	49.2796	47.2187	46.8077	73.5149	71.6318	84.7757	40.5202	39.5865	37.9192	39.9899	41.0704	41.9122
Os01g0188200	Conserved hypothetical protein.	4.15161	4.65463	4.09579	10.7222	10.2215	9.82507	3.74732	4.27158	3.62633	8.66118	8.3712	9.00526
Os01g0188400	Similar to Malic enzyme.	19.9095	23.7171	21.256	26.487	27.1033	24.706	11.3181	13.1383	13.3118	22.2693	21.9029	21.4194
Os01g0188525	Hypothetical gene.	0	0	0	0.016466	0	0	0	0	0	0.0296602	0.164388	0.0288351
Os01g0188900	Similar to Ankyrin-like protein-like protein.	33.0377	29.0985	28.1316	19.2594	17.8929	15.8366	8.19391	37.7935	36.6121	12.8787	13.7475	14.1335
Os01g0189100	Ankyrin domain containing protein.	2.88881	2.60807	2.26992	2.44051	1.75821	2.55216	2.37077	4.25897	4.4903	2.39085	2.18001	2.63925
Os01g0189700	Hypothetical protein.	6.2206	4.96108	5.35107	4.57272	5.03205	5.58992	3.431	6.063	6.60049	4.33278	4.01433	4.83745
Os01g0189800	Protein of unknown function DUF1618 domain containing protein.	30.4861	29.5098	29.2497	27.4005	29.0934	29.3383	27.1217	25.9315	24.5216	20.586	21.3785	22.1602
Os01g0190000	Similar to oxidoreductase.	58.1036	63.2769	61.8489	24.162	23.9778	22.5127	62.1737	66.8929	67.6335	37.9829	37.9314	34.4918
Os01g0190300	Similar to Auxin-responsive protein IAA26 (Indoleacetic acid-induced protein 26) (Phytochrome-associated protein 1).	16.9497	17.3611	17.3925	16.4248	16.9844	15.4003	12.0538	16.3605	15.9079	22.4495	23.1509	22.8865
Os01g0190400	Similar to Hexokinase.	3.91743	3.54968	3.28689	3.56824	3.33415	3.05194	2.51742	2.82742	2.63299	2.67811	1.95607	2.48251
Os01g0190500	IQ calmodulin-binding region domain containing protein.	2.19797	2.02578	2.14721	0.2537	0.34554	0.151718	1.40132	1.61273	1.48286	0.787038	1.14915	0.937918
Os01g0191000	Similar to H0717B12.1 protein.	2.85736	2.63351	2.28893	1.57576	1.34761	1.33132	1.56948	3.41038	2.38669	1.68325	1.64633	1.86103
Os01g0191100	Similar to Acidic ribosomal protein P2a-4 (Fragment).	131.579	140.016	145.109	60.3938	63.7869	73.0862	232.484	145.773	149.105	144.445	148.813	149.175
Os01g0191150	Similar to profilin-5.	0	0	0	0	0.161906	0	0	0.120905	0	0	0	0
Os01g0191200	Similar to Acid phosphatase.	233.365	260.576	253.831	67.4746	71.3282	60.579	273.112	304.821	302.82	170.863	174.619	163.726
Os01g0191300	NAC transcription factor, Drought resistance	4.58258	4.78536	4.64736	5.34886	5.53459	4.88088	2.76013	4.51322	4.72442	4.6595	4.37708	5.06732
Os01g0191400	Hypothetical protein.	0.115887	0.12461	0.124815	0.0910329	0.167383	0.0796177	0.111394	0.0833299	0.182427	0.0327955	0.0302943	0.0159416
Os01g0191500	Similar to Mitochondrial processing peptidase.	56.6964	53.9702	53.966	57.5057	53.9104	58.6636	61.5367	56.7498	58.0621	75.0956	77.9658	81.8186
Os01g0191700	Similar to Pyrophosphate-fructose-6-phosphate 1-phosphotransferase-like protein (Pyrophosphate-dependent phosphofructo-1-kinase-like protein).	33.3294	33.1817	32.8151	34.4253	33.474	37.1558	43.1186	38.29	34.5887	52.1879	50.8877	53.432
Os01g0191800	Similar to Aurora kinase.	5.76714	5.19656	5.95311	2.06519	2.00619	2.11135	6.07004	4.88054	6.35665	8.89889	8.60762	7.95993
Os01g0191900	Similar to Blind.	24.727	30.891	30.6844	18.2435	19.4355	15.2424	10.0879	29.5341	31.3775	15.1277	14.8621	13.3566
Os01g0192000	Similar to C3H transcription factor.	24.8401	22.3358	22.4566	60.6367	61.4235	66.1637	63.4934	34.6638	33.9128	44.889	46.1075	48.0372
Os01g0192101	Hypothetical protein.	0	0	0	0	0	0	0	0	0	0	0	0
Os01g0192300	Hypothetical conserved gene.	30.3072	32.3124	29.9242	25.0449	21.8604	23.0881	39.7639	33.4117	34.5799	23.1522	20.5278	24.245
Os01g0192401	Hypothetical gene.	0	0	0	0	0	0	0	0	0	0	0	0.0297646
Os01g0192500	Similar to H0525G02.3 protein.	2.33706	2.85565	1.93232	0.433923	0.818315	0.673689	1.68484	2.24065	2.11818	0.481001	0.860862	1.1106
Os01g0192550	Conserved hypothetical protein.	1.32408	1.49319	1.17488	0.527662	1.07802	0.914798	1.14857	1.73389	1.18621	2.06546	2.07678	2.62995
Os01g0192600	Ndr family protein.	0.0277777	0.0298685	0.106374	0.174562	0.035663	0	0.133504	0.0266318	0.0583028	0.0471657	0.0435685	0.0305691
Os01g0192700	Non-protein coding transcript.	0	0	0	0.0826724	0	0	0	0	0	0	0	0.0180969
Os01g0192900	1-aminocyclopropane-1-carboxylate synthase family protein.	1.8266	1.72194	1.55709	1.72968	1.1565	1.1531	6.06106	8.49234	9.37458	5.0134	3.79379	3.57972
Os01g0193250	Hypothetical gene.	0.0820579	0	0	0.515671	0	0	0	0.157345	0	0.0928878	0.0858036	0
Os01g0193400	Hypothetical gene.	0.0880322	0.0405678	0.0963191	0.10274	0.104949	0.0957054	0.0846192	0.0241144	0.0527918	0.192183	0.0591753	0.0622789
Os01g0193500	Conserved hypothetical protein.	0	0	0	0	0	0	0	0	0	0	0	0
Os01g0193600	Methyltransferase small domain containing protein.	1.30143	1.11184	1.31422	0.705817	0.537884	0.806498	1.81649	1.29902	1.60902	0.847591	0.932081	1.05944
Os01g0193700	Hypothetical protein.	0	0	0	0	0	0	0	0	0	0	0	0
Os01g0193900	Hypothetical conserved gene.	5.18142	4.3084	5.2653	5.48436	5.34155	6.02887	5.61366	4.88346	5.19572	4.07585	4.22989	4.81416
Os01g0194000	Hypothetical conserved gene.	6.28704	6.83218	5.95498	18.5217	20.8664	17.3058	4.60748	6.36967	8.14216	17.4008	15.4676	15.7882
Os01g0194200	IQ calmodulin-binding region domain containing protein.	5.91439	6.59317	5.87025	2.73067	3.09931	3.31702	3.34144	4.18915	4.33214	3.94866	4.96011	4.40998
Os01g0194300	Ankyrin-repeat protein, Herbivore-induced defense response, Blast disease resistance	47.898	50.4368	46.5449	53.6256	47.9626	51.2473	50.3966	37.1777	37.9807	25.1616	23.8933	25.6708
Os01g0194600	Thioredoxin fold domain containing protein.	33.6474	40.7847	36.8399	18.7997	17.8294	13.2428	7.82111	32.4939	30.1752	24.9304	29.0742	26.122
Os01g0195000	Zinc finger and indeterminate domain (IDD) family transcription factor, Regulation of secondary cell wall formation	13.0089	13.764	15.0982	9.51763	10.0122	10.0821	11.7199	16.6186	15.2016	12.2486	12.6947	11.5351
Os01g0195066	Non-protein coding transcript.	0	0	0.915311	0	0.122747	0.32337	0.367602	0.549977	0.60201	0.108225	0	0
Os01g0195100	Non-protein coding transcript.	0	0	0.307487	0	0.247412	0	0.185237	0.184758	0	0	0.0671681	0
Os01g0195200	Similar to Serine/threonine-protein kinase PBS1 (EC 2.7.1.37) (AvrPphB susceptible protein 1).	18.0011	18.9317	18.1154	13.641	13.0053	13.5527	16.9871	22.2196	21.3074	23.9261	22.3535	25.6372
Os01g0195300	Hypothetical conserved gene.	1.10119	0.631506	1.05424	1.01495	0.754018	0.869058	0.211699	0.985376	0.693387	1.82823	1.22822	0.727107
Os01g0195400	Harpin-induced 1 domain containing protein.	21.3381	23.5625	22.5997	27.4009	27.2109	26.9428	28.7091	36.72	36.6741	40.9864	42.4365	41.0238
Os01g0195500	Translation initiation factor SUI1 domain containing protein.	54.7362	56.1962	59.1316	40.2456	38.2879	40.2406	39.0265	53.0804	52.3745	59.2933	61.7305	65.0546
Os01g0195700	Hypothetical conserved gene.	0	0.415074	0	0	0	0	0	0	0	0	0	0
Os01g0195801	Hypothetical conserved gene.	0	0.0508108	0	0	0	0.0399567	0	0	0	0	0	0
Os01g0196133	Similar to H0315A08.1 protein.	0	0	0	0	0	0	0	0	0	0	0	0
Os01g0196300	Basic helix-loop-helix (bHLH) transcription factor, Diterpenoid phytoalexin factor, Biosynthesis of diterpenoid phytoalexins, Stress response	21.7896	23.3791	20.9731	19.0551	18.9216	18.4942	3.54728	7.00862	8.18973	18.173	15.8653	16.8915
Os01g0196500	Prenylated rab acceptor PRA1 family protein.	9.84672	9.14595	8.69333	4.28579	4.37794	4.34124	6.81331	9.47724	10.1728	6.31044	6.47017	7.54739
Os01g0196600	Similar to 260 kDa major acidic fibroblast growth factor-stimulated phosphoprotein (Fragment).	7.85843	6.97056	6.63043	3.04805	3.44291	3.50975	6.63476	6.28226	5.60408	4.69855	4.19391	3.90063
Os01g0196800	Hypothetical protein.	0.281293	0.105863	0.0807904	0.18561	0.144458	0.160551	0.21631	0.188782	0.0590408	0.0716441	0.1103	0.030956
Os01g0197100	Cytochrome P450 (Splicing variant)	0.396251	0.553899	0.265551	0.236563	0.381552	0.1424	0.571333	0.379904	0.207923	0.235487	0.248603	0.196231
Os01g0197150	Hypothetical protein.	0	0	0	0	0	0	0	0	0	0	0	0
Os01g0197200	Similar to predicted protein.	24.6795	24.4178	24.8374	18.0536	18.3318	20.5784	21.4781	24.1132	24.5959	19.8733	18.4473	20.5111
Os01g0197350	Hypothetical genes.	27.8968	31.891	37.4842	20.1145	27.019	22.761	12.5138	34.7228	27.9409	21.274	20.8797	16.8042
Os01g0197400	Conserved hypothetical protein.	30.7611	30.6822	29.4102	32.6243	34.8346	34.1347	39.0415	30.8362	28.1713	25.1822	24.9216	25.6161
Os01g0197450	Pentatricopeptide repeat domain containing protein.	0.622894	0.739066	1.13099	0.620907	1.0479	0.68108	0.51616	0.556011	0.473368	0.267453	0.381812	0.673669
Os01g0197500	Similar to predicted protein.	9.93517	8.5341	9.34762	12.5587	13.9651	9.75276	5.32384	7.44506	6.29184	10.8586	10.7469	12.2531
Os01g0197700	Cytokinin oxidase/dehydrogenase, Regulation of grain production	4.04025	3.85021	4.45463	1.44398	1.94212	1.53006	0.736231	0.60582	0.843992	0.433505	0.560621	0.547879
Os01g0197900	RNA-dependent RNA polymerase, eukaryotic-type domain containing protein.	1.28647	0.811936	1.33872	1.37084	1.41827	1.34793	0.725826	1.39427	1.26204	1.4246	1.19897	1.46191
Os01g0198000	RNA-dependent RNA polymerase, eukaryotic-type domain containing protein.	3.14002	3.12627	2.52369	2.66756	2.924	3.68766	2.88787	2.26715	3.03087	2.32574	2.878	2.22905
Os01g0198100	RNA-dependent RNA polymerase, eukaryotic-type domain containing protein.	3.4765	2.8778	2.74716	2.1327	2.78076	2.13473	3.42129	3.65052	2.4902	3.27944	2.52444	3.03639
Os01g0198200	Similar to predicted protein.	20.3408	19.7366	19.6792	16.7288	18.0531	17.7896	14.2558	24.0469	22.3042	16.14	15.7322	15.9175
Os01g0198250	Hypothetical gene.	0	0	0	0	0	0	0	0.0297024	0	0	0.0161973	0.0170468
Os01g0198500	Conserved hypothetical protein.	8.08803	7.97541	6.95819	9.18166	8.85271	9.39182	6.44886	9.21947	8.488	9.74615	9.19771	8.65467
Os01g0198702	Conserved hypothetical protein.	0.630945	0.678435	0.572254	0	0.0426343	0.112318	0.542643	0.382052	0.313648	0.187952	0.0694468	0.255812
Os01g0198900	Polyketide cyclase/dehydrase domain containing protein.	54.5933	60.0891	57.803	55.5013	60.6333	53.4322	45.6777	73.1726	68.2431	71.7295	65.789	63.3692
Os01g0199300	Similar to lachrymatory factor synthase.	0.690555	0.841536	0.661115	0.347169	1.59585	0.467131	0	0.264827	0.338195	0.208452	0.192554	0.202653
Os01g0199400	Similar to predicted protein.	3.31123	3.28207	3.74407	6.03705	4.98597	5.05246	4.49267	2.90028	2.98877	4.13386	4.34578	4.25879
Os01g0199550	Non-protein coding transcript.	0.46984	0.631506	1.2932	0.996498	0.82942	0.620756	0.564531	0.619379	0.308172	0.132962	0.122822	0.290843
Os01g0199700	Protein of unknown function DUF1677, plant domain containing protein.	2.03232	2.8721	3.0575	5.40056	5.92671	4.76264	0.613967	1.50312	1.03595	4.83115	5.9199	5.33577
Os01g0199900	Similar to Phosphoribosylaminoimidazole carboxylase catalytic subunit (EC 4.1.1.21) (AIR carboxylase) (AIRC).	14.7522	15.2017	14.2099	7.94141	6.69631	7.91095	12.3209	18.1822	17.9103	9.91516	9.72608	9.24142
Os01g0199950	Hypothetical gene.	0.104079	0	0	0	0	0	0	0.0997849	0.109226	0	0	0
Os01g0200000	Similar to autophagocytosis protein AUT1-like [Oryza sativa (japonica cultivar-group)].	9.71715	9.67696	8.21517	5.01671	4.87507	5.87799	6.63889	7.79701	6.93443	5.00905	5.40862	5.70874
Os01g0200150	Hypothetical gene.	0.0556306	0	0	0.0699192	0	0	0	0	0	0	0	0
Os01g0200200	Protein of unknown function DUF1677, plant domain containing protein.	0.314425	0.338091	0.15051	0.296388	0.201841	0.0664672	0.0755587	0.22609	0.494961	0	0	0.0865052
Os01g0200300	Similar to Homeobox-leucine zipper protein HOX29.	0.143845	0.0928035	0.0550852	0.0542375	0.0554037	0.0608158	0	0.0827467	0.0301918	0.065132	0.0300823	0.0633201
Os01g0200350	Hypothetical protein.	2.16984	2.17287	2.33106	2.17548	2.09466	1.51963	1.06674	2.65202	2.90293	2.12809	2.39878	2.2694
Os01g0200400	Thioredoxin domain 2 containing protein.	10.8595	9.32635	11.5442	8.84067	7.87645	9.79367	14.3021	11.4594	10.9525	13.2506	12.5165	11.3688
Os01g0200500	MPPN family protein.	9.84628	10.4049	9.4536	5.67199	6.79291	5.06004	10.4164	11.6916	11.3428	6.74191	6.84902	7.19267
Os01g0200600	Similar to Avr9/Cf-9 rapidly elicited protein 111A.	0	0	0	0	0	0	0	0	0	0	0.191909	0
Os01g0200700	Metallothionein-like protein, Tolerance to salinity and heavy metal stresses, Abiotic stress response	2088.73	2228.42	2167.64	2132.2	2072.16	2185.57	2833.21	3474.66	3377.38	2126.81	2066.33	2140.48
Os01g0200950	Non-protein coding transcript.	14.4105	13.4685	11.2023	8.38963	8.82209	8.91469	21.5514	13.2513	12.2386	10.5341	9.71018	10.3707
Os01g0201000	Similar to protein kinase family protein.	8.75945	8.3513	8.27421	5.72483	6.29777	5.55506	11.3949	9.96573	7.10897	5.18912	7.66327	7.9688
Os01g0201100	Similar to xylosyltransferase oxt.	28.5643	29.4535	28.8284	18.4073	19.1946	18.0554	9.44535	17.4029	16.8343	16.1804	14.7502	15.1108
Os01g0201200	Similar to Protein kinase.	12.9824	11.7536	10.8331	4.12959	4.0229	4.89248	16.9315	12.7388	11.8751	8.35485	8.33775	7.70793
Os01g0201250	Similar to DNA-binding WRKY.	1.37157	2.05697	1.41676	0.204141	0.37072	0.24416	3.2266	3.01063	1.85607	0.694579	0.75483	0.675257
Os01g0201275	Conserved hypothetical protein.	0	0	0	0	0	0	0	0.0559873	0.0612842	0	0	0.0642645
Os01g0201300	Non-protein coding transcript.	0	0	0	0	0	0	0	0	0	0	0	0
Os01g0201400	Rapid ALkalinization Factor family protein.	0	0	0	0	0	0	0	0	0	0	0	0
Os01g0201500	Similar to early nodulin 20.	0.197175	0.106008	0.0943846	0	0.253148	0	0	0.472602	0.103463	0.892792	0.103088	0
Os01g0201600	Non-protein coding transcript.	87.2915	92.4804	94.4734	24.0459	29.2883	23.1357	22.2952	62.1519	67.3397	61.1582	60.9233	56.4381
Os01g0201700	Transcription factor, Floral organ development, Lodicule development, Stamen specification, Floral meristem determinacy, Male reproductive development	0.219584	0.209877	0.11679	0.183989	0.344566	0.103152	0.234523	0.561401	0.409677	0.552366	0.53575	0.429599
Os01g0201750	Non-protein coding transcript.	0	0	0	0	0	0	0	0	0	0	0	0
Os01g0201800	Hypothetical conserved gene.	0	0.0603075	0.0357966	0.117486	0.132013	0.0948495	0.251587	0.179241	0.235438	0.169302	0.0879691	0.174879
Os01g0201850	Hypothetical conserved gene.	0.00563628	0	0	0.00354197	0	0.00476588	0.00541777	0.00540376	0.00591501	0	0	0.0124053
Os01g0201900	Conserved hypothetical protein.	19.4478	16.9839	19.1044	17.1313	17.3477	17.1738	18.255	23.0556	25.2191	13.8404	14.509	14.1161
Os01g0202500	Similar to B-box zinc finger family protein.	44.4513	45.6482	46.4648	12.1999	14.7348	13.0479	25.6862	51.3764	50.0351	11.9897	10.8812	10.745
Os01g0202601	Conserved hypothetical protein.	0.0983517	0.317264	0.564953	0.0618065	0.315678	0	0	0.188589	0	0.333996	0	0.108235
Os01g0202700	Similar to Flowering locus T3.	0.38711	0.332997	0.222364	0.145961	0	0	0	0.519595	0.731256	0	0.0809559	0
Os01g0202800	Similar to NOD26-like membrane integral protein ZmNIP1-1.	4.1061	5.86893	4.69808	1.57339	2.15368	2.0959	1.73279	5.42497	5.20251	3.14591	2.77508	4.05031
Os01g0203000	BZR1, transcriptional repressor family protein.	30.8083	32.195	30.5482	31.8068	33.2612	33.3668	36.4084	33.4692	33.4515	29.5714	31.6218	33.317
Os01g0203300	Conserved hypothetical protein.	2.96296	3.15753	2.96328	2.87611	2.27564	2.21459	2.16149	3.29727	4.16449	2.60534	2.57262	2.67843
Os01g0203400	Hypothetical protein.	3.35808	4.70503	4.82238	0.38369	0.457264	0.946499	4.10822	4.73175	4.32509	0.921521	0.532025	0.895885
Os01g0203800	Protein of unknown function DUF641, plant domain containing protein.	1.15386	1.00057	1.49665	0.608161	0.884069	0.763229	0.697678	0.999204	0.859366	1.17975	1.14815	0.97284
Os01g0203900	Hypothetical protein.	0.0218443	0.0939541	0.0418261	0.0686374	0.140227	0.0738838	0.0839898	0.104716	0.0458492	0.0247273	0.0456829	0.0480788
Os01g0204000	Hypothetical conserved gene.	2.52109	2.29498	1.90621	1.35027	1.63677	2.07726	3.41472	2.55442	2.16472	2.61871	2.72604	2.84537
Os01g0205100	WD40 repeat-like domain containing protein.	12.2559	11.4607	10.9687	12.5489	12.0977	12.5056	12.0207	10.6016	11.4737	10.5676	10.9622	10.6444
Os01g0205200	Pentatricopeptide repeat domain containing protein.	4.54514	4.05069	4.13577	1.72406	2.11598	2.22458	11.3553	4.41652	4.49059	2.49139	2.8901	2.50094
Os01g0205300	Similar to rho termination factor, N-terminal domain containing protein.	7.09264	6.92033	7.10463	8.95563	9.99135	10.7175	6.88079	6.23337	6.06498	12.3776	10.1289	12.756
Os01g0205401	Non-protein coding transcript.	0	0	0	0	0	0	0	0	0	0	0	0
Os01g0205500	Similar to 60S ribosomal protein L11-2 (L16). Splice isoform 2.	2.96678	3.19008	2.65996	0.532683	0.967355	0.955665	3.16862	3.07013	2.81697	2.07896	2.41282	2.79849
Os01g0205550	Non-protein coding transcript.	0	0.153758	0	0	0	0	0.137451	0	0	0	0	0.039341
Os01g0205600	Crotonase, core domain containing protein.	17.0163	21.5734	20.7338	8.51352	9.59933	6.65915	5.36208	15.2357	16.0376	7.37584	8.35733	6.50002
Os01g0205700	Similar to Shaggy-like kinase (Fragment).	17.8728	15.5094	14.9762	11.9761	9.97477	12.6824	13.8645	19.2733	19.7073	11.437	12.2223	9.7194
Os01g0205800	Non-protein coding transcript.	24.9182	26.2265	26.6145	9.9719	10.7074	7.05198	16.5793	25.7579	25.682	10.2445	10.9909	10.6965
Os01g0205900	Similar to Class III peroxidase GvPx2b (Fragment).	17.527	22.3452	21.0672	8.24052	8.43839	7.1241	20.9664	24.6189	20.2872	29.9243	25.1996	26.734
Os01g0206200	Conserved hypothetical protein.	6.57135	7.71225	7.6722	3.39936	3.03518	4.33682	5.50775	8.95098	7.35888	5.91915	6.66182	4.80643
Os01g0206300	Similar to CBL-interacting protein kinase 18.	0.294415	0.201457	0.307487	0.302755	0.309265	0.475266	0.180091	0.513216	0.730303	0.848327	1.23142	1.42855
Os01g0206600	Conserved hypothetical protein.	16.3248	18.932	19.311	11.8165	11.083	7.37164	3.69703	15.5693	15.6969	12.771	16.2209	16.3192
Os01g0206650	Hypothetical protein.	0.114889	0.102947	0.164986	0.0962651	0.0245837	0.105242	0.312898	0.0917909	0.0803802	0.0108376	0.120133	0.105361
Os01g0206700	Similar to Serine/threonine protein kinase (CBL-interacting protein kinase 20).	0.235287	0.114998	0.122867	0.0268836	0.0137308	0.00904327	0.431769	0.615219	0.381607	0.0242127	0.0559152	0.0117696
Os01g0206800	Protein kinase, core domain containing protein.	0.11805	0.0793349	0.0141272	0	0	0.0187163	0.0283684	0.0707377	0.0309721	0.283965	0.108009	0.0893152
Os01g0207001	Hypothetical protein.	0	0	0	0	0	0	0	0	0	0	0	0
Os01g0207200	Similar to Peptide-N4-(N-acetyl-beta-glucosaminyl)asparagine amidase A (EC 3.5.1.52) (PNGase A) (Glycopeptide N-glycosidase) (N-glycanase) [Contains: Peptide-N4-(N-acetyl-beta-glucosaminyl)asparagine amidase A light chain (PNGase A small chain) (PNGase A subunit B); Peptide-N4- (N-acetyl-beta-glucosaminyl)asparagine amidase A heavy chain (PNGase A large chain) (PNGase A subunit A)].	1.80867	2.0226	1.97398	0.500108	0.975281	0.856441	2.29488	2.0115	1.59441	1.61743	1.19147	1.49281
Os01g0207300	Similar to S-adenosylmethionine synthetase 1 (EC 2.5.1.6) (Methionine adenosyltransferase 1) (AdoMet synthetase 1). Splice isoform 2.	0	0	0	0	0	0	0.0798327	0	0	0	0	0
Os01g0207400	Similar to peptide-N4-asparagine amidase A.	65.3581	77.0437	68.7969	58.3663	59.5675	49.3767	98.4704	81.2834	77.4392	40.1736	44.2377	42.126
Os01g0207500	Hypothetical protein.	0	0	0.0771733	0	0	0	0.116227	0.0193211	0.105745	0.0228122	0	0
Os01g0207600	Similar to peptide-N4-asparagine amidase A.	0	0	0	0	0	0	0	0	0	0	0	0
Os01g0207700	Drug/metabolite transporter domain containing protein.	0	0	0	0	0	0	0	0	0	0	0	0
Os01g0207900	Similar to nodulin-like protein.	0.463123	0.842737	1.43245	1.45519	1.07484	1.25012	1.0958	1.53698	1.42069	1.22996	1.67629	1.37216
Os01g0208000	Protein of unknown function DUF6, transmembrane domain containing protein.	5.72432	5.66557	5.1689	1.26723	2.46368	2.44766	4.43943	6.23655	5.52954	1.58313	1.97253	2.11178
Os01g0208400	Similar to peptide-N4-asparagine amidase A.	5.0189	5.59018	4.99637	3.83255	4.67227	3.34773	7.30376	6.36468	6.77799	3.83657	5.26891	4.51102
Os01g0208600	Actin-binding WH2 domain containing protein.	29.7798	26.1657	27.4237	33.3485	30.0389	33.9366	42.0203	33.3421	35.1302	32.5548	30.8815	32.0849
Os01g0208700	Similar to Phosphoenolpyruvate carboxylase (Fragment).	41.0287	42.8896	43.4362	30.6191	29.6007	28.1909	31.7585	31.2365	31.8209	40.2036	39.1121	40.0952
Os01g0208800	Similar to Phosphoenolpyruvate carboxylase (Fragment).	0.0267824	0.0287983	0.0256406	0	0	0.0452929	0.0257441	0.0513551	0.0562138	0.0303171	0	0.0294737
Os01g0209000	Alg9-like mannosyltransferase family protein.	20.934	19.8895	18.1681	13.5846	15.1091	15.1958	25.215	21.0615	22.1629	15.5262	13.9367	13.6925
Os01g0209150	Hypothetical gene.	0	0.193037	0	0	0	0	0.115043	0	0	0.0677392	0	0
Os01g0209200	Similar to 14-3-3 protein 7.	4.00658	4.27069	3.669	1.8829	1.2748	1.5319	1.03816	3.97491	3.21752	1.5578	1.73043	1.61032
Os01g0209300	Non-protein coding transcript.	0	0	0.121289	0	0	0	0	0	0	0	0	0
Os01g0209400	Nucleotide-binding, alpha-beta plait domain containing protein.	20.2471	24.1645	23.1837	13.954	14.2713	12.7893	16.9359	23.8341	23.7813	19.7926	19.9375	18.1795
Os01g0209500	Zinc finger, RING-type domain containing protein.	0.166554	0.253711	0.0664389	0.0174444	0.0712779	0.0293402	0.106731	0.0266138	0.131093	0.0471338	0.0580521	0
Os01g0209566	Hypothetical protein.	0	0	0	0	0	0	0	0	0	0	0	0
Os01g0209700	Similar to GA 2-oxidase 5.	0.123087	0.397055	0.0589197	0.290065	0.138274	0.182138	0	0.354027	0.226054	0.191581	0.128705	0.474095
Os01g0209750	Hypothetical protein.	0	0	0	0.0850773	0.144844	0.114475	0	0	0	0.0510832	0.0707809	0.148986
Os01g0209800	Similar to Cationic amino acid transporter (Fragment).	0.668007	0.944034	0.950156	0.359821	0.196031	0.274354	0.733838	0.365971	0.420625	0.129629	0.1397	0.262548
Os01g0209901	Hypothetical protein.	0	0	0	0	0	0	0	0	0	0	0	0
Os01g0210200	Similar to Myb-like DNA-binding domain containing protein, expressed.	0	0.225538	0.33468	0	0	0	0	0	0	0	0.0731081	0
Os01g0210300	Conserved hypothetical protein.	2.28621	2.58999	2.5796	2.15507	0.681387	1.31179	2.8647	2.8573	3.08478	3.62774	4.43963	3.54929
Os01g0210400	Protein of unknown function DUF616 domain containing protein.	0.274074	0.442054	0.49854	0.775054	0.914876	0.857471	0.421517	0.867131	0.977932	1.34957	1.31829	1.1763
Os01g0210500	Similar to SOUL-like protein.	50.9138	60.8289	52.5468	37.7486	42.3858	36.3507	36.7775	45.8324	43.4613	38.7644	46.013	41.773
Os01g0210550	Hypothetical gene.	0.0895665	0	0.685985	0.337714	0.28748	0.227205	0.258282	0.171743	0.187992	0.354856	0.327792	0.14785
Os01g0210600	Protein of unknown function DUF538 family protein.	73.3727	78.572	79.4159	65.7082	69.8787	63.6038	70.8584	77.8004	75.5585	62.973	69.5797	65.4995
Os01g0210700	Inward rectifying shaker-like potassium channel	0.0741407	0.0996515	0.124215	0.0582397	0	0.0313457	0.142533	0.124394	0.097259	0.0314721	0.0387625	0.0101989
Os01g0210750	Hypothetical protein.	0.655724	0.35254	0.232002	0.259785	0.173863	0.162722	0.452173	0.396337	0.284236	0.185566	0.149055	0.133342
Os01g0210800	Conserved hypothetical protein.	3.40853	2.51819	3.35201	2.43343	1.68198	2.27435	1.20357	3.55691	3.72309	2.5985	3.37015	2.71759
Os01g0210900	Cytochrome P450 family protein.	0.363613	0.366546	0.152299	0.0428443	0.291771	0.0192163	0.349516	0.239671	0.214647	0.578816	0.308921	0.375143
Os01g0211000	Cytochrome P450 family protein.	0.0524041	0.0281743	0.0752551	0	0	0	0.100745	0.0753633	0	0.0296602	0	0
Os01g0211200	Cytochrome P450 family protein.	0	0.116714	0.103917	0.0170529	0.0174196	0	0.0521679	0.052033	0.199346	0.0921521	0.156061	0.0597257
Os01g0211400	Non-protein coding transcript.	0	0	0	0	0	0	0	0	0	0	0	0
Os01g0211600	Cytochrome P450 family protein.	10.8158	12.7431	11.5024	5.42726	5.08925	5.03351	14.5603	10.7092	10.2928	5.0731	5.24169	5.17182
Os01g0211800	Similar to VirE2-interacting protein VIP1.	9.97975	9.59821	8.38655	4.61653	4.85816	4.20758	5.54253	9.59462	9.77506	11.0929	12.8122	11.9283
Os01g0212000	Hypothetical protein.	3.27839	4.15968	4.39408	2.92551	4.08276	3.43742	0.378155	4.71472	3.57814	5.49238	4.79925	5.19528
Os01g0212100	Similar to P20Sh148J07 (Fragment).	24.9014	20.9613	22.979	21.1814	21.5085	22.1594	11.968	24.9517	25.5824	15.2319	14.5599	15.2273
Os01g0212400	EF-Hand type domain containing protein.	35.7028	33.9739	33.6941	35.4562	33.2428	35.1062	51.2238	36.803	40.3702	31.8186	32.4958	31.9738
Os01g0212500	Conserved hypothetical protein.	0.0921084	0.396165	0.146969	0.385887	0.0788369	0.0778842	0.0295125	0.0883085	0.0644422	0.243284	0.545772	0.135152
Os01g0212700	Similar to RING-H2 finger protein ATL2K.	0.787568	0.677477	0.640893	2.96956	2.12339	1.93124	0.794886	0.906093	1.1158	1.38184	1.60586	2.05843
Os01g0212900	Hypothetical conserved gene.	0.652556	0.888786	0.583087	0.601453	0.16756	0.183928	0.501805	0.583926	0.502206	1.03415	1.00077	0.813881
Os01g0213100	Similar to Zinc finger, C3HC4 type family protein.	0.244086	0.37494	0.267063	0.087651	0	0.0884538	0.368693	0.401171	0.109781	0.0592071	0	0.11512
Os01g0213300	Transcription factor, MADS-box domain containing protein.	0	0.024302	0	0	0	0	0	0	0	0	0	0
Os01g0213350	Hypothetical gene.	0.0201179	0	0	0	0	0	0	0.009644	0	0	0	0
Os01g0213400	Zinc finger, RING/FYVE/PHD-type domain containing protein.	12.2303	16.4732	14.9545	4.63846	4.32498	3.62864	7.54869	12.5486	11.9795	4.56624	4.50966	4.13225
Os01g0213800	Plant-specific transcription factor, miR319 target gene	0	0	0	0	0	0	0	0	0	0	0	0
Os01g0214001	Hypothetical protein.	0	0	0.066993	0	0.0112301	0.0221887	0.0168158	0.0335447	0.110155	0.0198029	0.0731704	0.028878
Os01g0214200	Esterase, SGNH hydrolase-type, subgroup domain containing protein.	39.0069	38.3317	39.707	25.2249	26.6764	29.3906	42.551	42.5962	37.1566	20.6805	22.1285	22.1313
Os01g0214300	Conserved hypothetical protein.	21.576	19.5722	19.0212	16.2811	15.0536	20.4453	27.8662	23.4813	23.2113	15.0643	15.7447	15.6537
Os01g0214400	Similar to predicted protein.	28.1832	26.7409	27.0786	30.0323	30.5319	30.1095	14.6882	23.9158	24.9837	20.4762	22.499	22.3566
Os01g0214500	Conserved hypothetical protein.	8.75513	11.3788	10.7871	8.22897	9.87206	9.43089	7.24482	10.5837	6.6314	5.8171	3.14446	4.85935
Os01g0214600	Lipase, GDSL domain containing protein.	13.0728	13.7751	12.181	7.57489	7.08361	7.23805	26.0276	28.2772	28.1109	43.6365	45.6058	45.114
Os01g0214800	Similar to Esterase.	6.09577	5.94486	5.98293	2.65033	2.47223	2.90685	4.50814	7.95096	7.84776	4.13215	4.20611	4.1862
Os01g0214901	Hypothetical protein.	0	0	0	0	0	0	0	0	0	0	0	0
Os01g0215000	Lipase, GDSL domain containing protein.	1.55675	1.4348	1.85538	0.798613	0.244736	0.537285	1.19101	2.43679	2.26723	0.503489	0.730855	0.541927
Os01g0215100	Similar to scpl50 (serine carboxypeptidase-like 50); serine-type carboxypeptidase.	3.31541	3.32729	2.43345	1.04174	0.780369	0.65413	2.33704	5.72154	4.98708	1.43864	1.73337	2.24995
Os01g0215500	Similar to esterase.	1.39402	1.77149	1.52872	0.318559	0.504383	0.492931	0.998893	2.33283	2.76633	3.61507	4.38622	4.25366
Os01g0215700	Esterase, SGNH hydrolase-type domain containing protein.	2.10596	2.86673	2.23067	0.816587	1.04987	0.947202	1.529	3.35081	2.75088	1.80061	2.26065	2.00939
Os01g0215725	Hypothetical protein.	0.0378904	0	0	0	0.0243232	0.0160195	0	0	0	0.0214455	0	0.0416979
Os01g0215750	Hypothetical gene.	0.0291878	0.0313847	0.055887	0.0183423	0.0936835	0.0370206	0.0280562	0.265845	0.214419	0.11564	0.152601	0.128483
Os01g0216000	Lipase, GDSL domain containing protein.	2.79265	3.32046	2.26227	2.04184	2.03403	1.66886	2.2714	5.2519	3.74798	1.56541	1.86719	1.8026
Os01g0216150	Hypothetical protein.	0	0	0	0	0	0	0	0	0	0	0	0
Os01g0216300	Lipase, GDSL domain containing protein.	0	0	0	0	0	0	0	0	0	0	0	0
Os01g0216350	Hypothetical protein.	0	0	0	0	0	0	0	0	0	0	0	0
Os01g0216400	Lipase, GDSL domain containing protein.	1.96789	2.00059	1.57571	1.01182	1.05654	0.892505	2.68263	3.08734	3.34188	1.21506	1.49652	1.06313
Os01g0216500	Lipase, GDSL domain containing protein.	0.470047	0.583185	0.380776	0.0454444	0.0928431	0	0.486579	0.623985	0.910693	0.0613942	0.302463	0.21885
Os01g0216600	Hypothetical protein.	0	0	0	0	0	0	0	0	0	0	0	0
Os01g0216900	Lipase, GDSL domain containing protein.	0	0	0	0	0	0	0	0	0.0346539	0	0	0
Os01g0216951	Non-protein coding transcript.	0	0	0	0	0	0	0	0	0	0	0	0
Os01g0217000	Similar to Alpha galactosidase.	2.37045	2.09907	2.0914	1.43123	1.50676	1.91596	1.22863	3.05249	2.34134	3.6435	3.88808	3.51656
Os01g0217050	Hypothetical protein.	0.080295	0	0.115308	0.0252296	0.0515442	0.118817	0	0	0.0842658	0.022723	0.10495	0.154636
Os01g0217100	Conserved hypothetical protein.	0.968268	0.997767	1.35186	0.684542	0.673363	0.81874	0.310243	1.5472	1.98996	0.936216	0.780442	1.06557
Os01g0217400	Conserved hypothetical protein.	0	0	0	0	0	0	0	0	0	0	0	0
Os01g0217500	ThiJ/PfpI domain containing protein.	6.41488	6.23794	5.92779	4.71482	5.90835	5.10586	2.60052	5.40152	6.0589	5.55663	5.20576	5.66295
Os01g0217800	ThiJ/PfpI domain containing protein.	15.867	16.1377	15.3048	9.22148	10.691	11.5202	18.4628	16.2647	17.0523	12.4647	10.9028	12.3018
Os01g0218032	Putative DNA demethylase, Endosperm development	46.2413	41.1633	41.6998	58.8768	53.9234	60.2028	71.45	46.7929	49.3132	47.4905	46.4357	49.3278
Os01g0218100	Helix-loop-helix DNA-binding domain containing protein.	33.1172	32.9423	33.515	16.2088	18.2004	17.6808	35.997	31.7887	35.2922	17.7968	18.21	17.8
Os01g0218200	Thioredoxin domain 2 containing protein.	0	0.0166373	0	0	0.0099325	0.00654165	0.0297457	0	0	0	0	0.0170275
Os01g0218350	Hypothetical protein.	0	0	0	0	0	0	0	0	0	0	0	0
Os01g0218500	Non-protein coding transcript.	0	0.0346076	0.010271	0.0539356	0.0413215	0	0.0515621	0.041143	0.157625	0.0910819	0.0897444	0.0590321
Os01g0218700	Similar to peroxisomal membrane ABC transporter family, PMP family.	26.9488	26.408	25.6336	35.463	33.5856	37.5663	35.9956	26.8783	27.6888	27.809	28.5877	28.9636
Os01g0218800	Similar to SET domain protein.	13.6675	12.0501	13.9048	14.6384	13.962	15.0453	7.61819	12.3172	12.6976	15.8946	16.3474	16.8994
Os01g0218900	Zinc finger, PHD-type domain containing protein.	13.7995	13.69	15.3541	12.1949	11.8639	12.4498	11.3893	15.8684	14.5897	13.8076	15.8358	14.3839
Os01g0219000	Conserved hypothetical protein.	8.46904	8.05399	9.24881	2.35351	2.67731	3.09478	2.00449	9.26212	8.26258	4.72112	4.40556	4.96446
Os01g0219100	SFT2-like family protein.	8.55757	6.96344	9.5213	6.68589	7.94318	7.77385	7.1142	8.31541	7.52442	9.327	9.52257	8.87663
Os01g0219200	F-box protein, Mediation of bouquet formation, Promotion of homolog pairing, synapsis, and crossover formation in meiosis	0.382565	0.601219	0.704338	1.0911	1.39793	1.02023	0.141436	0.761779	0.864735	1.58232	1.30778	2.08885
Os01g0219300	Conserved hypothetical protein.	7.79692	7.22239	7.52915	1.23024	1.17003	1.48411	9.08441	11.132	9.74107	1.56651	1.69409	1.33721
Os01g0219500	Plant lipid transfer protein/Par allergen family protein.	0	0	0	0	0	0	0	0	0	0	0	0
Os01g0219600	Similar to Endo-beta-1, 4-glucanase precursor (EC 3.2.1.4).	0	0	0	0	0	0	0	0	0	0	0	0
Os01g0220100	Similar to Cellulase.	1.50752	1.4875	1.06971	0.0222909	0.0683106	0.112475	0.528487	1.02023	0.670055	0.451716	0.509991	0.673363
Os01g0220150	Hypothetical protein.	0	0	0	0	0	0	0	0	0	0	0	0
Os01g0220200	Similar to Uncharacterized plant-specific domain TIGR01589 family protein.	40.1346	42.5477	37.4397	78.3773	74.2897	82.1043	46.7291	45.0317	43.4137	60.3524	61.6334	64.4701
Os01g0220300	Translation elongation factor EF1B/ribosomal protein S6 domain containing protein.	18.0702	21.9357	19.4313	10.8026	11.8658	9.63188	8.0627	18.119	19.3442	19.488	23.9572	22.5356
Os01g0220400	Hypothetical protein.	285.667	311.616	326.343	100.264	108.218	86.0849	71.4068	220.222	216.429	116.055	122.563	114.824
Os01g0220500	Similar to predicted protein.	2.0871	2.29638	2.184	0	0.249262	0.410417	1.07308	1.20991	0.764063	0.604374	0.203011	0.213659
Os01g0220700	Similar to predicted protein.	1.56827	1.44541	1.07244	1.23192	0.611227	1.08928	1.77666	0.912882	1.11681	1.26803	0.702794	0.986206
Os01g0220801	Hypothetical protein.	0	0	0.0719532	0	0	0	0	0	0	0	0	0
Os01g0220900	Hypothetical conserved gene.	0	0	0	0	0	0	0	0	0	0.010086	0	0.00980542
Os01g0221000	Hypothetical protein.	68.0635	79.423	69.7346	47.0071	56.2307	44.8593	35.008	56.8329	54.3329	38.4267	39.5093	37.8739
Os01g0221100	GH3 auxin-responsive promoter family protein.	17.9805	18.6886	18.6596	15.4156	16.8577	13.6944	13.4672	14.6979	14.7242	11.7785	11.424	10.609
Os01g0221300	Conserved hypothetical protein.	5.39197	5.25353	5.92061	3.45759	3.75798	3.31247	5.90219	5.52823	6.12055	3.71198	4.13077	4.35953
Os01g0221400	Conserved hypothetical protein.	17.6435	16.7612	17.8753	15.5011	13.9651	18.3951	33.9189	27.0978	25.7067	17.5483	21.4938	16.2118
Os01g0221500	Protein of unknown function DUF2358 domain containing protein.	24.7664	22.5256	23.2881	13.1406	12.5857	14.3478	22.2941	27.4415	25.5885	11.5962	12.146	11.907
Os01g0221600	Aluminum-activated malate transporter, Malate-permeable anion channel, Facilitation of malate efflux from cells	6.10792	6.37119	5.9225	16.6329	17.0911	16.1341	9.20813	5.13021	5.72515	17.359	15.5984	16.6175
Os01g0221700	Similar to GDT1-like protein 1, chloroplastic.	28.3046	32.3647	26.7465	23.2721	21.7042	21.9851	13.094	23.6568	22.0857	29.7088	29.7032	30.0941
Os01g0221800	Non-protein coding transcript.	19.0285	18.3137	16.4181	24.8017	25.1088	25.6248	11.1777	18.2435	15.5319	26.7919	25.7311	25.271
Os01g0221900	Similar to peptidase C45, acyl-coenzyme A/6-aminopenicillanic acid acyl-transferase.	5.66148	6.22809	6.90023	3.65359	4.44503	4.94369	1.10933	6.57613	6.78697	7.96154	5.76052	5.188
Os01g0222001	Hypothetical conserved gene.	0.628275	0.323096	0.523035	0.0343324	0.0701413	0.346468	0.210058	0.209515	0.143336	0	0.0428448	0.0901838
Os01g0222300	Conserved hypothetical protein.	0.424408	0.547624	0.595929	0.675661	0.526723	0.84932	0.299167	0.271267	0.623555	1.32917	1.10945	0.373645
Os01g0222500	Similar to Vacuolar ATP synthase subunit E (EC 3.6.3.14) (V-ATPase E subunit) (Vacuolar proton pump E subunit).	9.63152	9.17614	8.74631	9.01226	8.18315	9.6562	11.6067	7.70647	8.69571	10.7023	10.1082	9.85898
Os01g0222600	Conserved hypothetical protein.	387.471	442.291	428.655	180.938	182.237	160.124	361.018	451.936	427.666	226.992	216.32	208.841
Os01g0222700	Protein of unknown function DUF659 domain containing protein.	8.71927	8.91786	8.66305	10.1045	9.81937	10.8734	11.7469	7.91197	8.25703	6.86239	7.11434	7.68392
Os01g0222800	Similar to OSIGBa0145C12.7 protein.	3.08333	2.67074	3.60785	1.18411	0.934669	0.760426	3.95172	2.38132	4.58406	1.50275	1.65681	1.17818
Os01g0222900	Curculin-like (mannose-binding) lectin domain containing protein.	1.46638	0.901002	0.802209	0.197466	0.437043	0.619965	3.1211	1.05441	1.64882	0.23713	0.355948	0.230533
Os01g0223000	Lipase, GDSL domain containing protein.	6.78866	6.89204	6.49925	3.42159	3.40667	3.11783	4.20677	6.40948	5.96712	3.41322	2.86464	4.17154
Os01g0223200	Lipase, GDSL domain containing protein.	17.076	18.3927	17.9716	14.5162	13.0076	14.7109	14.7557	22.1745	25.9601	24.9564	22.518	23.9404
Os01g0223300	Protein of unknown function DUF1677, Oryza sativa domain containing protein.	0	0	0	0	0.02369	0	0	0	0.038729	0	0.077177	0
Os01g0223500	Similar to Esterase.	23.8836	28.1231	27.2135	8.71013	10.5563	8.97199	16.1832	25.8262	26.133	12.6757	10.5217	13.4865
Os01g0223600	Leucine-rich repeat (LRR)-type receptor-like kinase, Regulation of chlorophyll degradation and leaf senescence	18.0128	19.5219	18.9057	11.245	10.0681	9.30344	21.152	19.0924	19.5021	15.7768	17.3441	16.737
Os01g0223700	Bulb-type lectin domain domain containing protein.	9.5633	7.48488	8.02453	8.7388	8.70123	8.88296	8.13363	10.6535	10.8907	7.46396	5.80124	5.62233
Os01g0223800	S-domain receptor-like kinase, Regulation of early crown root development, Drought resistance	1.8649	2.11269	1.64193	2.11369	1.7209	1.91481	3.009	3.40032	2.97063	1.31939	1.51475	1.33766
Os01g0223900	Serine/threonine protein kinase-related domain containing protein.	3.02447	3.50358	2.59703	1.0287	1.0208	0.903003	5.64959	4.08051	4.61381	1.35887	1.52421	1.11518
Os01g0224000	Serine/threonine protein kinase-related domain containing protein.	4.31853	4.6253	4.08559	1.97663	2.42296	2.07021	4.59236	2.57551	3.01545	1.06815	1.27114	1.18812
Os01g0224100	Similar to DNA binding protein-like protein.	2.3091	2.4829	2.14564	1.39419	0.842873	0.880544	0.805141	2.14873	2.39953	2.28071	2.76957	2.84009
Os01g0224166	Hypothetical gene.	0.549479	0.537125	0.6217	0.376697	0.320664	0.718055	0.48016	0.76627	0.681498	1.41363	0.574561	0.71464
Os01g0224200	Hypothetical conserved gene.	0.85648	0.863387	1.07621	0.168197	0.481079	0.13579	1.18346	0.769825	0.224709	0.787732	1.03551	0.648
Os01g0224300	CHCH domain containing protein.	1.9605	1.9803	2.10442	1.19469	0.839009	1.10516	0.913692	1.19612	1.93275	1.95024	1.30454	2.02675
Os01g0224400	Similar to Mitochondrial carrier protein.	3.75619	3.97531	4.24731	3.45708	3.5504	4.32653	2.7861	3.96986	3.97298	3.01317	3.86579	3.25483
Os01g0224500	Conserved hypothetical protein.	21.2473	19.0211	20.4361	19.19	21.0618	19.4076	10.6867	23.6395	22.5054	23.2964	25.9372	22.4036
Os01g0224700	Flavin monooxygenase-like enzyme, Auxin biosynthesis	1.00165	1.12387	0.750478	1.08103	0.950511	0.883788	1.44422	1.23172	1.14259	0.616218	0.739988	0.802761
Os01g0225000	Mitochondrial carrier protein domain containing protein.	6.65149	7.88459	7.78728	5.64042	5.73598	5.50573	1.38657	3.0733	3.74252	2.33591	2.51389	2.73393
Os01g0225100	Conserved hypothetical protein.	28.6695	27.2083	27.1366	33.631	33.2507	33.6239	21.0989	24.6171	24.0825	29.0583	28.4824	28.6005
Os01g0225200	Similar to predicted protein.	7.58589	7.72756	6.62941	6.30393	7.26444	7.40084	10.6379	9.62947	8.90379	7.48543	7.54077	7.7509
Os01g0225300	Conserved hypothetical protein.	7.424	7.16451	7.20464	8.98013	7.66425	9.25899	8.71296	7.31229	7.84438	7.45623	7.46226	6.80215
Os01g0225400	Pyruvate/Phosphoenolpyruvate kinase, catalytic core domain containing protein.	28.6598	28.2027	28.2844	27.5482	28.1406	30.9621	76.2724	28.4664	32.706	24.7279	26.1546	22.3373
Os01g0225500	Similar to 3-methyl-2-oxobutanoate hydroxymethyltransferase.	0.0542004	0.05828	0	0.272487	0.0347932	0	0.0781487	0.0519644	0.142202	0.950983	1.16183	1.014
Os01g0225550	Hypothetical gene.	0.107527	0	0	0	0.13805	0.0454608	0	0.0687272	0.150459	0	0.0374783	0.0394439
Os01g0225600	Similar to Dehydrin.	0	0	0	0	0	0	0	0	0	0.0365855	0	0
Os01g0225700	Hypothetical gene.	1.39517	0.700086	0.801415	0.584505	1.13444	0.511211	0.357622	1.60514	0.488055	0.947582	0.340399	0.51179
Os01g0226200	Conserved hypothetical protein.	12.9338	14.1557	14.6567	2.30152	2.92288	2.32958	5.04272	14.8993	14.6468	8.32882	6.34809	6.69919
Os01g0226250	Non-protein coding transcript.	27.6709	31.211	31.7895	3.90366	5.72764	4.48854	30.8321	34.3257	30.2246	20.4557	20.49	21.5025
Os01g0226300	Reticulon family protein.	26.6187	25.1239	22.3692	10.5013	12.1827	12.9212	27.7663	26.0404	24.9863	29.8527	33.452	29.5919
Os01g0226400	ATPase, AAA-type, core domain containing protein.	0.0282356	0.121443	0.0540637	0.0177439	0	0.0238752	0	0.0676769	0.133344	0.0239716	0.0295244	0.0233047
Os01g0226450	Hypothetical protein.	0	0	0	0	0	0	0	0	0	0	0	0
Os01g0226500	Similar to predicted protein.	6.85536	6.91703	6.34062	6.65129	6.46883	6.05125	6.89418	6.5928	6.64011	5.82308	5.7545	5.78896
Os01g0226600	Similar to C4-dicarboxylate transporter/malic acid transport protein.	0.545486	0.457791	0.305696	1.08692	0.90531	0.888746	0.396451	0.574005	0.614349	0.888567	0.83471	0.732074
Os01g0226666	Hypothetical protein.	0.423489	0.280224	0.436622	0.204716	0.334588	0.303	0.344445	0.218625	0.444432	0.885011	0.698293	0.537744
Os01g0226700	Protein of unknown function DUF623, plant domain containing protein.	0	0	0	0	0	0.194697	0.0402415	0.120413	0.0878698	0.236949	0.306429	0.0460715
Os01g0227100	Similar to oxidoreductase.	178.103	165.527	169.018	145.992	139.758	145.361	114.04	105.058	112.372	62.8693	59.6133	60.5487
Os01g0227200	Similar to Somatic embryogenesis receptor kinase-like protein.	8.55737	9.27815	8.75579	5.65774	6.11128	5.95452	4.67831	8.34108	10.6831	6.02395	6.944	7.21011
Os01g0227250	Hypothetical gene.	0	0	0.0677425	0.0222333	0	0.014958	0.0340079	0.13568	0.0371292	0.0400489	0.073989	0
Os01g0227300	Similar to RAB7D.	36.7471	40.4813	37.8663	51.4526	47.2675	53.8128	39.2176	40.8097	39.8001	47.2425	50.3393	50.1971
Os01g0227350	Hypothetical protein.	3.51822	3.50281	3.9296	3.95101	4.34965	3.05754	2.81818	3.71663	3.99989	4.00098	3.59365	3.81798
Os01g0227400	Similar to Cytochrome P450 71A1 (EC 1.14.-.-) (CYPLXXIA1) (ARP-2).	1.32048	1.94049	1.26419	0.912805	0.452088	0.502453	1.73469	0.759604	0.923856	0.697554	0.920505	1.04144
Os01g0227500	Cytochrome P450 family protein.	6.5107	7.77341	8.0051	4.21463	3.81602	3.69166	2.70006	6.05421	6.76411	6.12521	5.35068	6.23039
Os01g0227700	Cytochrome P450 family protein.	6.81158	7.1165	5.94307	5.38864	6.65193	5.63713	7.03508	8.29059	8.21309	4.10136	3.90222	3.28285
Os01g0227800	Similar to cDNA, clone: J075083L18, full insert sequence.	4.40237	5.09235	4.6617	1.95615	2.64049	2.60388	1.26096	3.06964	3.38339	3.0454	4.5452	3.69474
Os01g0228300	Mpv17/PMP22 family protein.	20.8252	16.7722	20.0168	24.7923	22.689	22.1167	23.7263	19.1308	16.1954	23.6206	21.8842	21.1602
Os01g0228400	Pentatricopeptide repeat domain containing protein.	0.85613	1.31768	1.1732	7.19459	7.05834	6.91272	0.839074	0.740339	1.12749	7.28741	7.87257	6.88147
Os01g0228450	Hypothetical protein.	0	0	0	0	0	0	0	0	0	0	0	0
Os01g0228500	Harpin-induced 1 domain containing protein.	3.57177	4.68554	3.82983	3.59133	3.23291	4.36417	1.06432	0.308197	1.01207	0.283021	0.672265	0.569949
Os01g0228600	Similar to 2-hydroxyacid dehydrogenase (AGR_L_379p).	40.2182	44.2471	42.183	54.1098	59.4101	47.433	27.0351	34.0369	33.1219	63.664	67.5055	62.8649
Os01g0228800	Similar to cDNA clone:J013042E14, full insert sequence.	8.89391	8.84442	8.6785	9.02862	9.88152	9.11131	14.3481	10.6886	10.2965	8.38683	8.69832	9.83042
Os01g0228901	Hypothetical gene.	2.54507	1.67692	1.98036	0.707812	0.736936	1.0806	3.03978	1.88976	1.94353	1.66728	1.96479	1.99037
Os01g0229000	Similar to Transcription factor myb.	0	0	0	0	0	0	0	0	0	0	0	0
Os01g0229100	Protein-tyrosine phosphatase, active site domain containing protein.	27.023	26.887	27.1589	23.3108	21.1347	21.6635	24.017	26.3135	27.4517	22.8442	22.5288	23.3931
Os01g0229200	Hypothetical conserved gene.	27.4021	27.5241	28.4466	35.5444	33.9816	38.2091	29.3678	28.3205	27.8435	29.7284	29.2653	30.295
Os01g0229250	Hypothetical gene.	0	0	0	0.0962561	0.0196652	0.0388551	0	0	0	0	0.0320325	0
Os01g0229300	EMBRYONIC FLOWER1 (EMF1)-like protein, Transcriptional regulator, Palea development, Regulation of floral organ identity	1.75917	2.07663	1.63841	2.11488	2.32606	2.21913	3.62088	1.64993	1.84617	1.93723	1.64952	1.67291
Os01g0229400	Small GTP-binding protein, GTPase, Regulation of cell death, Disease resistance, Immune responses	6.46532	6.38522	5.3487	4.39418	4.71423	5.00637	4.7961	7.10818	4.97816	6.28446	6.44814	6.941
Os01g0229500	Thioesterase superfamily domain containing protein.	28.6859	33.459	32.9969	17.4497	16.0217	13.6354	9.86631	23.3072	25.8524	22.5652	19.7709	21.0754
Os01g0229600	Conserved hypothetical protein.	10.6374	11.9537	12.6882	6.19167	5.933	6.83819	3.35246	11.4525	11.5752	14.7062	14.2912	12.6179
Os01g0229700	WD40 repeat domain containing protein.	0.865495	0.775533	0.994317	0.616417	0.351875	0.536682	0.221851	0.746811	0.78719	0.310245	0.346917	0.444485
Os01g0229800	Similar to Vegetative storage protein PNI288.	0.0884108	0.190131	0	0	0	0	0	0.0847635	0	0	0	0.145943
Os01g0229900	Hypothetical conserved gene.	2.51861	2.46199	2.59265	2.21288	2.33142	2.35332	2.20088	2.84618	2.83374	1.49701	1.43237	1.59004
Os01g0230200	Atypical basic helix-loop-helix transcription factor	4.2625	5.56011	4.41528	4.64008	5.0688	4.70719	3.71663	5.76152	6.15995	5.20738	4.28658	4.49859
Os01g0230700	Hypothetical conserved gene.	0	0	0	0	0	0	0	0	0	0	0	0
Os01g0230800	Conserved hypothetical protein.	0.804521	0.90833	0.654689	0.935323	1.08455	0.884364	0.463998	0.732765	0.506584	0.819631	0.820213	1.50512
Os01g0231000	Similar to Auxin-responsive protein (Aux/IAA) (Fragment).	71.5384	72.8967	70.9454	60.7702	58.3452	60.2141	129.803	94.9977	92.3888	104.397	102.773	96.2621
Os01g0231500	Similar to casein kinase I isoform delta-like.	8.53613	8.79316	7.90322	11.4288	11.4382	12.0107	5.41114	9.16866	8.7244	10.8198	9.87813	10.3429
Os01g0231600	Pleckstrin homology-type domain containing protein.	2.38325	2.56263	1.56863	1.12327	1.81675	1.88926	0.715891	2.85616	1.56319	2.44487	2.33628	4.42587
Os01g0231700	Similar to 60S acidic ribosomal protein P2-B (CaRP2B).	54.2316	57.4357	56.33	13.0825	15.8718	13.8063	25.56	53.0006	51.6505	43.5664	48.6888	44.3759
Os01g0231800	Similar to cDNA clone:J033025F17, full insert sequence.	20.9742	19.1557	19.825	24.2563	21.3324	25.6211	30.6258	27.2621	27.2047	28.7408	29.5739	32.0884
Os01g0231900	K Homology, type 1, subgroup domain containing protein.	24.8836	24.302	25.0777	29.1018	26.1295	31.7046	22.3981	24.8971	25.9956	24.0487	23.8098	23.4916
Os01g0231950	Hypothetical gene.	0	0	0	0	0	0	0	0	0	0	0	0
Os01g0232000	Major intrinsic protein family protein.	5.76425	6.08117	5.72675	2.46049	2.19922	3.08079	0.104543	4.64013	4.73672	2.64693	2.41663	2.24416
Os01g0232100	Similar to Tonoplast membrane integral protein ZmTIP4-3.	2.45033	2.59294	2.86717	1.02656	0.923797	0.42754	1.42067	3.09503	2.65314	3.61023	3.17222	2.65375
Os01g0232200	WD40 repeat domain containing protein.	0.807631	1.26061	1.64617	0.163721	0.267586	0.418558	0.475809	0.699379	1.5311	0.752021	0.721908	1.29018
Os01g0232300	Similar to TRZ3 (TRNASE Z 3); 3'-tRNA processing endoribonuclease/ catalytic.	14.6212	13.5747	13.6316	9.68085	8.62518	9.46378	14.4938	14.179	14.8742	8.88804	9.07852	8.70753
Os01g0232400	Similar to VHS1 protein (Fragment).	27.3619	25.2858	26.1375	26.9865	25.7685	28.1748	46.9403	27.3945	26.5857	25.5567	24.4784	24.5708
Os01g0232450	Conserved hypothetical protein.	0	0	0	0	0.218556	0.0359858	0.122724	0	0	0.0481747	0	0.0234173
Os01g0232500	Similar to PFU3/UBC26 (UBIQUITIN-CONJUGATING ENZYME 26); ubiquitin-protein ligase.	21.1352	21.5313	20.2573	22.8145	23.5376	23.9272	25.7489	18.1559	17.795	16.8019	15.47	16.7199
Os01g0232550	Hypothetical conserved gene.	0	0.303192	0.107979	0.0708783	0	0.0715274	0	0.108135	0	0.0319182	0.0589679	0.124121
Os01g0232700	Similar to Histidinol dehydrogenase.	43.9518	42.914	44.4882	37.2432	33.1069	37.4379	44.1571	42.6258	44.5014	36.4974	35.9357	39.7394
Os01g0232800	Similar to KOB1.	80.2877	76.1681	76.5133	72.3353	70.6213	78.2825	120.223	85.6614	83.1789	75.3763	71.9447	72.2555
Os01g0233000	DREPP plasma membrane polypeptide family protein.	257.664	274.708	263.076	204.912	210.487	207.51	273.627	280.796	261.854	203.547	184.905	200.837
Os01g0233100	Similar to Cyclin-A1-2.	2.99177	2.52365	2.96299	0.956257	0.827812	1.0468	2.8262	3.06616	3.00439	4.21867	4.54417	4.07293
Os01g0233400	Histone H4 acetyltransferase, NuA4 complex, Eaf6 domain containing protein.	0	0	0	0.0528867	0	0	0	0.0403429	0	0	0	0
Os01g0233500	Cyclin.	2.73677	2.68687	2.71503	1.90679	1.34945	1.43376	2.66879	2.62387	2.12286	1.96429	2.3329	2.0515
Os01g0233800	Similar to Viroid symptom modulation protein.	0	0.171339	0.114414	0.0751021	0.0255723	0.0336844	0.0574378	0.152771	0.0627094	0.0676407	0.062482	0.0438393
Os01g0233850	Hypothetical gene.	0	0	0	0	0	0	0	0	0	0	0	0
Os01g0233900	Similar to cDNA clone:J013003E06, full insert sequence.	2.71488	2.37187	2.808	2.07169	1.32264	1.8242	3.28533	2.06836	2.18773	2.11281	2.01504	1.30712
Os01g0234001	Hypothetical conserved gene.	0.10101	0	0.0967037	0.063477	0	0	0	0.968428	0.742036	0.171512	0	0
Os01g0234100	Transcriptional factor B3 family protein.	2.44265	2.18133	2.4376	1.84723	1.60789	1.97792	1.55203	2.34188	2.45482	2.03862	1.41777	2.2325
Os01g0234200	Similar to DNA topoisomerase 2.	0	0.0349174	0	0	0.0416914	0.0549168	0	0	0.0340791	0	0	0
Os01g0234300	Similar to Pectinesterase.	4.07215	4.07406	3.52564	1.20163	2.29583	1.06293	4.05043	3.39492	5.20256	1.46304	1.98091	2.39655
Os01g0234433	Hypothetical protein.	0.0863677	0.0928685	0.124029	0	0	0	0	0.248414	0.135958	0	0	0
Os01g0234499	Similar to Pectinesterase.	0.05353	0	0	0	0	0	0	0	0	0	0	0
Os01g0234566	Non-protein coding transcript.	0	0	0	0	0	0	0	0	0	0	0	0
Os01g0234700	Harpin-induced 1 domain containing protein.	6.20696	7.6276	6.44397	1.2411	0.724449	0.340807	3.64178	7.65115	9.0518	1.66529	1.32756	1.64114
Os01g0234800	Non-protein coding transcript.	8.72703	7.82473	8.94626	11.6604	9.84262	11.3982	6.3754	9.29381	9.0177	9.1189	8.70421	9.91428
Os01g0234850	Hypothetical conserved gene.	0.0156494	0.0336547	0.0299645	0.0983446	0.100459	0.172025	0	0	0.0328467	0	0.065455	0.068888
Os01g0234900	Similar to Ubiquitin ligase SINAT5 (EC 6.3.2.-) (Seven in absentia homolog 5). Splice isoform 2.	28.7094	30.9753	30.3134	46.4695	47.1709	48.8407	43.6472	28.2506	26.0812	40.3052	39.2096	39.1168
Os01g0235100	Similar to predicted protein.	10.6966	14.458	12.955	51.5623	52.3676	49.0014	9.82768	11.6556	11.3157	58.8883	59.7873	59.4483
Os01g0235200	Conserved hypothetical protein.	4.96229	4.36737	4.61548	5.4933	5.35068	5.85345	4.03999	4.14806	3.96599	5.04748	5.04107	5.13056
Os01g0235300	SOUL haem-binding protein domain containing protein.	28.5938	29.5849	26.3793	14.9281	15.3518	15.5213	32.0981	29.2162	26.986	15.3915	15.5767	13.8191
Os01g0235325	Hypothetical protein.	0	0	0	0.363875	0.18585	0	0	0.416356	0.151916	0.081931	0.0756824	0
Os01g0235350	Conserved hypothetical protein.	4.55486	4.14097	3.7805	4.27514	3.13726	3.3225	1.82271	1.83674	1.53866	1.13963	1.60462	1.59197
Os01g0235400	Similar to Importin-alpha re-exporter (Cellular apoptosis susceptibility protein homolog).	11.081	9.42463	10.4238	5.70071	5.11633	5.34731	16.3918	11.277	10.4971	8.38588	8.55953	8.75232
Os01g0235500	Conserved hypothetical protein.	0	0.0541733	0	0	0	0	0	0	0	0	0	0
Os01g0235632	Hypothetical protein.	0	0	0	0.0996726	0.0203632	0.0067057	0	0.0304128	0	0.017954	0.00829236	0.0436364
Os01g0235700	Similar to BHLH transcription factor (Fragment).	0	0	0	0.0204635	0.0104517	0.0413018	0	0	0	0	0.0170248	0
Os01g0235800	K Homology domain containing protein.	22.8728	23.9498	21.5886	22.8792	19.6561	24.7119	33.7104	21.7302	24.3426	20.1233	18.6247	17.394
Os01g0235850	Hypothetical protein.	0	0	0	0	0.0244584	0	0	0	0	0	0	0
Os01g0235900	Thioredoxin fold domain containing protein.	0.0349584	0	0.100404	0.0219687	0.157087	0.0295598	0.0672061	0.100549	0	0.0791442	0.109662	0.0769425
Os01g0236000	Conserved hypothetical protein.	3.17799	4.32602	3.62512	3.39936	3.68948	2.57287	1.68988	3.95447	3.7964	5.22391	4.41895	4.42748
Os01g0236300	Similar to Auxin response factor 18.	10.0401	10.0679	9.78174	9.73248	10.8935	9.94767	9.04666	13.7821	14.6632	17.8139	17.4832	18.2494
Os01g0236400	Similar to protein ABIL1.	4.81814	4.32244	4.72192	4.83737	5.2159	6.70175	2.82266	6.8334	5.74457	11.2792	8.40673	9.99281
Os01g0236700	Hypothetical conserved gene.	25.283	22.1226	23.1312	39.0277	36.8599	41.7773	27.8457	24.3581	24.9679	40.4319	41.9371	40.406
Os01g0236800	Similar to predicted protein.	9.1629	10.0911	9.62188	7.87742	6.82197	7.89797	13.2861	7.4661	8.07933	4.94752	5.68373	4.57793
Os01g0236900	Hypothetical protein.	0	0	0	0	0.0742353	0	0	0	0	0.0654526	0.0302304	0
Os01g0237000	Uncharacterised protein family UPF0497, trans-membrane plant subgroup domain containing protein.	6.29665	6.15905	5.95043	5.84609	4.98084	5.90822	5.31061	9.42533	9.33651	5.95506	5.81947	4.42587
Os01g0237100	Phosphoglycerate mutase domain containing protein.	49.0373	49.357	48.768	24.0198	21.5965	21.5366	47.3393	53.6004	51.2775	23.1488	22.4884	23.8229
Os01g0237200	Conserved hypothetical protein.	2.14591	2.06454	1.94629	0.425854	0.79752	0.334253	1.1942	1.2994	1.06675	0.575318	0.177147	0.372875
Os01g0237366	NAD(P)-binding domain containing protein.	0	0	0	0	0	0	0	0	0	0	0	0
Os01g0237400	Hypothetical conserved gene.	0	0	0.174926	0.574114	0.410521	0.308998	0	0	0	0	0.095528	0.301615
Os01g0237500	NmrA-like family protein.	182.3	186.499	182.317	44.8382	45.525	41.9461	31.42	37.6893	42.0863	17.8079	16.3744	18.2633
Os01g0237750	Hypothetical conserved gene.	260.033	271.151	277.659	55.482	65.6882	48.5343	19.0028	55.8918	64.4804	26.0021	24.6063	26.2677
Os01g0238200	Conserved hypothetical protein.	10.5811	10.2815	9.61888	4.6668	6.01345	6.34094	32.6588	12.7971	13.1419	4.94488	5.5828	5.1011
Os01g0238287	Hypothetical protein.	0	0	0	0	0	0	0	0	0	0	0	0
Os01g0238375	Hypothetical protein.	0.190623	0.204971	0.243329	0.239584	0	0	0.24431	0.182759	0.466783	0.143854	0.0664414	0.0699261
Os01g0238500	Similar to Branched-chain-amino-acid aminotransferase-like protein 3, chloroplast precursor.	64.8893	73.0933	69.2272	188.419	202.641	178.815	62.5038	50.1126	52.8074	237.145	235.511	232.067
Os01g0238600	Nucleic acid-binding, OB-fold domain containing protein.	50.4237	49.0306	54.1409	29.7165	30.7891	27.9282	37.1981	56.5781	60.1586	47.6838	53.2047	53.3932
Os01g0238700	Oligopeptide transporter OPT superfamily protein.	0.0707895	0.0951472	0.0508287	0.244672	0.77252	0.314253	0.0340225	0.0678692	0.0928628	0.550909	0.638429	0.759555
Os01g0238800	Similar to NFD6 (NUCLEAR FUSION DEFECTIVE 6).	3.03331	2.63706	3.27472	0.48669	1.57432	1.09144	4.0944	3.65069	2.84466	1.78988	1.68711	1.84662
Os01g0238850	Hypothetical gene.	0.533909	0.191365	0.39756	0.0745603	0.0380817	0.100324	0.228093	0.28438	0.311285	0.0671527	0	0
Os01g0238900	Similar to Protein SOF1.	25.0638	22.6579	23.1397	23.5262	23.6241	24.9214	25.6575	24.582	22.7601	19.0306	20.8292	20.4355
Os01g0239000	Similar to Phosphate starvation regulator protein (Regulatory protein of P- starvation acclimation response Psr1).	41.3088	42.4712	42.5484	85.9004	88.1088	83.5415	35.1296	56.03	54.6566	83.5062	78.9829	77.9013
Os01g0239100	Heat shock protein DnaJ family protein.	2.75273	3.38036	3.3017	1.47924	1.59639	1.58371	2.27767	2.87909	3.23355	1.79703	1.63544	1.73413
Os01g0239150	Hypothetical protein.	0	0	0	0	0	0.0211193	0	0	0	0	0	0
Os01g0239200	Similar to Phophate translocator (Fragment).	134.471	153.394	147.139	86.9557	96.0244	79.3002	83.2525	140.807	139.747	139.262	136.825	132.295
Os01g0239300	Conserved hypothetical protein.	3.13644	2.61098	2.64757	1.65311	1.86185	2.40969	1.78297	2.84538	2.15897	2.53872	1.86903	1.92994
Os01g0239700	Similar to predicted protein.	43.8922	44.0393	41.4927	24.4966	23.9181	20.5681	96.4962	64.683	67.9765	31.8574	30.928	29.8781
Os01g0240600	Hypothetical conserved gene.	0	0	0	0	0	0	0	0	0	0	0	0
Os01g0240700	Hypothetical conserved gene.	0	0	0	0	0	0	0	0	0	0	0	0.164717
Os01g0240725	Hypothetical protein.	0	0	0	0	0	0	0	0	0	0	0	0
Os01g0241000	Conserved hypothetical protein.	3.08665	3.1187	3.08244	2.67548	2.32306	2.13749	3.04372	4.64306	4.3563	3.64463	4.29876	3.54324
Os01g0241100	Conserved hypothetical protein.	3.84729	3.47497	3.17814	4.64203	4.40315	4.21052	3.99398	5.07969	4.7297	4.06886	5.1723	4.47583
Os01g0241400	CC-type glutaredoxin, Regulation of pre-harvest sprouting	0.59495	0.511785	0.341752	0.822537	0.152768	0.251536	0	0.342243	0.312186	0.269388	0.186632	0.130947
Os01g0242200	Zinc finger, C2H2-type domain containing protein.	1.47566	1.90904	1.65557	0.347753	0.192416	0.321693	1.04168	1.85691	1.66963	0.717758	0.566578	0.507484
Os01g0242300	Optic atrophy 3 family protein.	1.63071	1.79959	2.71154	1.15961	1.46003	1.94132	3.50622	2.30401	3.73795	2.42885	3.20836	2.3849
Os01g0242333	Non-protein coding transcript.	0.0534604	0	0.0511813	0.0671915	0.0686363	0	0	0	0	0	0.111801	0.0882488
Os01g0242400	Lateral organ boundaries, LOB domain containing protein.	0.0995424	0	0	0.104258	0.0851998	0.196397	0.0318944	0.0636239	0	0.11268	0.0520431	0.0912877
Os01g0242450	Non-protein coding transcript.	0	0	0	0	0	0	0	0	0	0	0	0
Os01g0242500	D-tyrosyl-tRNA(Tyr) deacylase family protein.	9.81883	9.86933	10.5446	12.1798	9.83826	11.9845	7.46846	11.1737	9.54277	14.1592	14.8649	14.0941
Os01g0242600	C2 calcium-dependent membrane targeting domain containing protein.	37.6154	33.253	33.1456	42.7152	40.4127	43.9903	44.5975	43.8408	42.3016	39.011	36.2806	37.7509
Os01g0242800	Hypothetical protein.	2.89769	3.01843	4.16124	0.682867	0.755679	1.14854	0.261127	4.16723	3.70621	1.53756	2.36716	1.39513
Os01g0242900	Conserved hypothetical protein.	7.87232	7.68108	9.02545	6.32136	6.49888	6.37583	7.66054	8.15323	7.81965	8.92047	9.12089	10.3034
Os01g0243000	Similar to triacylglycerol lipase.	2.38409	2.96995	3.00616	1.6992	2.20233	2.02821	3.94054	2.67598	2.47148	2.08988	2.31051	1.90376
Os01g0243100	Similar to Kinesin.	4.44142	3.81578	4.12387	3.16978	3.73939	3.9537	2.4886	2.93152	3.27914	4.96443	5.88104	4.58071
Os01g0243200	Biopterin transport-related protein BT1 family protein.	6.91048	5.38758	6.26554	6.99609	6.8032	5.90281	5.69556	5.85626	5.16961	5.01055	4.07654	4.16643
Os01g0243300	Hypothetical protein.	0.475272	0.102209	0.227505	0.507743	0.54917	0.904222	0.0913692	0.364532	0.149633	0.511098	0.14909	0.418425
Os01g0243400	Hypothetical conserved gene.	1.66753	1.93097	1.04383	7.45632	5.43458	6.12815	3.51401	2.70556	1.88461	5.88063	4.89562	5.29355
Os01g0243450	Non-protein coding transcript.	6.2864	7.97557	7.64241	3.88781	4.93223	2.64374	0.415634	6.98373	6.91143	4.70639	5.35606	5.19773
Os01g0243600	Conserved hypothetical protein.	1.16297	0.750304	1.39174	0.365419	1.04517	1.15547	1.11788	1.50524	1.28151	2.27089	1.18565	1.5358
Os01g0243700	Similar to Beta-1, 3-glucanase-like protein.	8.47202	8.58414	11.8543	4.47081	4.25318	3.97218	10.4405	10.7259	10.6008	12.2951	11.1586	11.5944
Os01g0243800	Hypothetical conserved gene.	0.668054	0.331541	0.24599	0.694319	0.560801	0.467119	0.0987929	0.862204	0.997707	0.552625	0.48361	0.862429
Os01g0243901	Hypothetical protein.	0	0	0	0	0	0	0	0	0	0	0	0
Os01g0244000	Domain of unknown function DUF1618 domain containing protein.	0	0	0.0282139	0	0	0	0	0	0	0	0	0
Os01g0244150	Similar to J075123K08, full insert sequence.	0	0	0	0	0	0	0	0	0	0	0	0
Os01g0244400	Protein of unknown function DUF1618 domain containing protein.	0	0	0	0	0	0	0	0	0	0	0	0
Os01g0244966	Non-protein coding transcript.	0	0	0	0	0	0	0	0	0	0	0	0
Os01g0245000	Conserved hypothetical protein.	0	0	0	0	0	0	0	0	0	0	0	0
Os01g0245532	Similar to J075123K08, full insert sequence.	0	0	0	0	0	0	0	0	0	0	0	0
Os01g0245600	Conserved hypothetical protein.	0	0	0	0	0	0.0406577	0	0	0	0.054429	0	0.0529148
Os01g0245700	Domain of unknown function DUF1618 domain containing protein.	0	0	0	0	0	0	0	0	0	0	0	0
Os01g0245901	Domain of unknown function DUF1618 domain containing protein.	0	0	0	0	0	0	0	0	0	0	0	0
Os01g0246100	Zinc finger, RING/FYVE/PHD-type domain containing protein.	21.0742	17.9475	19.4689	26.3696	25.9227	25.5008	25.7369	19.0131	19.8802	18.1588	19.2951	19.5306
Os01g0246200	Similar to TCP-domain protein.	0	0	0	0	0	0	0	0	0	0	0	0
Os01g0246400	Similar to Low molecular mass early light-inducible protein HV90, chloroplast precursor (ELIP).	0.872846	1.31396	1.08633	2.71516	2.54941	1.53146	0.545354	1.96657	1.78622	8.29956	7.32432	7.7805
Os01g0246500	Similar to Minus dominance protein.	5.45283	5.18809	4.61923	7.72562	8.01902	7.06983	6.41678	5.03777	6.10399	7.81848	7.17036	6.40083
Os01g0246601	Protein of unknown function DUF296 domain containing protein.	0.41889	0.707801	1.08851	0.376057	0	0.1012	0.517692	0.745845	0.753608	0	0	0.131709
Os01g0246700	Similar to WRKY transcription factor 1.	73.3083	73.3176	72.8805	142.922	152.605	139.439	37.6952	59.6505	67.9822	120.198	106.518	114.43
Os01g0247500	Protein kinase, core domain containing protein.	1.08938	1.11559	0.943608	1.61368	1.71498	1.1624	1.42112	1.56665	1.95986	1.27719	1.03062	1.92672
Os01g0247550	Hypothetical protein.	0	0	0	0	0	0	0	0	0	0	0	0
Os01g0247600	Conserved hypothetical protein.	66.813	66.4718	71.778	46.9243	42.225	45.2168	10.1867	64.2903	66.6656	31.0245	33.594	32.1722
Os01g0247700	Similar to inner membrane transport protein.	11.3369	11.9817	11.0106	9.2804	9.28843	8.93654	8.84692	10.6546	10.3633	7.14262	6.4419	6.49248
Os01g0247900	AWPM-19-like family protein.	2.75913	3.36238	2.55345	1.96509	1.18079	1.39983	2.34274	2.51304	3.13687	3.64382	3.79868	3.23881
Os01g0248000	Stigma-specific protein Stig1 family protein.	0.276842	0.446519	0.39756	0.405939	0	0.039015	0.31046	0.530842	0.193688	0.313379	0.337725	0.203107
Os01g0248300	Similar to Pathogen-related protein.	3.1274	2.50681	2.28638	1.53653	1.42356	1.4905	2.40492	3.70708	3.34173	1.54479	1.18914	1.22023
Os01g0248350	Hypothetical protein.	0	0	0	0	0	0	0	0	0	0	0	0
Os01g0248400	Similar to Isocitrate dehydrogenase (Fragment).	5.56273	7.2921	7.6595	3.69073	3.57092	3.81355	5.51749	6.88435	6.60535	3.37423	3.18641	3.30475
Os01g0248450	Non-protein coding transcript.	0.23492	0.210502	0.0749684	0.0246049	0.201072	0.248302	0	0	0.205448	0.0664811	0.0409406	0.0215439
Os01g0248500	Similar to Pathogen-related protein.	11.3431	13.3425	12.4495	9.29435	9.25282	9.63118	17.2285	13.8193	12.0685	6.42009	8.224	8.65533
Os01g0248600	GINS complex, Psf2 component family protein.	23.8047	20.4916	22.3708	20.9897	17.6802	24.4418	22.3639	25.6956	26.0773	16.7891	17.4802	16.3035
Os01g0248701	Terpenoid synthase domain containing protein.	2.28758	2.28406	1.78333	0.821467	1.13283	0.787541	1.2251	2.63185	3.90972	0.739854	1.72565	1.33065
Os01g0248800	Conserved hypothetical protein.	0	0.354352	0.473247	0.103548	0.264435	0.243824	0.237578	0.236964	0.432305	0.23315	0.129221	0.0906657
Os01g0248850	Hypothetical gene.	1.7619	3.23647	3.02216	1.19949	0.61264	0.744907	0.493965	2.46344	3.31285	1.49583	0.806017	0.888686
Os01g0248900	Alpha-expansin, Mediation of the cell extension and growth, Root system architecture	2.20978	2.02959	1.80705	0.40503	0.236422	0.116783	3.36316	2.78068	3.38195	2.44931	2.33471	1.9252
Os01g0249050	Hypothetical protein.	0	0.0796494	0	0	0	0.0313174	0	0.142036	0.155474	0	0.0387276	0
Os01g0249100	Similar to Expansin-A9.	0	0.134978	0.120178	0	0	0	0.0603316	0	0.263475	0.0710486	0.0984448	0.034536
Os01g0249200	Similar to Nectarin 1 precursor (EC 1.15.1.1) (Superoxide dismutase [Mn]).	54.4058	63.3086	62.8446	75.7897	81.2039	69.809	57.9256	95.5217	102.068	153.921	151.45	148.42
Os01g0249300	Lg106-like family protein.	42.5744	39.5897	40.9275	38.4032	39.1538	41.5267	24.6818	48.5252	48.5908	52.7432	52.5154	53.144
Os01g0249700	Heavy metal-associated domain, HMA domain containing protein.	0.845906	0.454788	0.56689	0	0.271509	0.0715274	0.325244	0.243303	0.710191	0.478774	0.176904	0.186182
Os01g0249800	Heavy metal-associated domain, HMA domain containing protein.	2.32963	2.21027	2.88628	0.258351	0.351875	0.811121	7.04723	7.68593	8.98835	1.55123	2.32849	2.48832
Os01g0249900	Protein of unknown function DUF573 family protein.	0.748092	0.475327	0.195327	0.21369	0.305599	0.230024	0.359544	0.71723	0.463915	1.30873	1.17336	0.748423
Os01g0250200	Conserved hypothetical protein.	0.501354	0.179697	0.159993	0.525104	0	0.14131	0	0.320447	0.175382	0.472935	0	0
Os01g0250600	Conserved hypothetical protein.	20.8554	21.5321	19.4362	15.7156	18.6601	17.2836	21.9096	22.7377	23.9205	22.0149	19.6122	19.9807
Os01g0250900	HAD superfamily (subfamily IG) hydrolase, 5'-Nucleotidase protein.	56.9907	53.2251	54.8314	42.6097	40.3057	43.7163	36.5474	54.2892	55.1198	38.9969	36.5959	41.0927
Os01g0251000	Protein of unknown function DUF3769 domain containing protein.	21.9161	20.0995	18.8576	15.0223	13.9209	14.9209	27.9679	19.8881	20.5835	14.9633	15.9452	16.125
Os01g0251100	Similar to 50S ribosomal protein L3-2, chloroplast precursor.	12.4807	12.5434	13.4497	5.12367	5.85788	5.34295	14.1972	14.9122	12.9992	9.01628	9.13199	9.90428
Os01g0251200	Hypothetical conserved gene.	9.82616	9.09225	9.1389	7.51568	7.45736	7.6701	12.8431	12.2873	10.8187	8.22326	8.55681	7.6946
Os01g0251400	Conserved hypothetical protein.	399.596	439.752	444.884	139.333	135.744	127.94	333.59	350.419	343.449	486.673	482.819	483.247
Os01g0252100	Similar to Glycogen synthase kinase-3 homolog MsK-3 (EC 2.7.1.-).	23.39	20.7629	21.2069	14.0486	13.0877	13.9801	13.714	24.4091	23.8279	14.7314	14.7584	14.7145
Os01g0252150	Hypothetical protein.	0	0	0	0	0	0	0	0	0	0	0.0231864	0
Os01g0252200	Zinc finger, CCCH-type domain containing protein.	7.51595	7.51723	6.94425	11.5006	11.1199	12.1053	4.58702	6.72549	7.31171	10.5201	10.7282	10.9889
Os01g0252300	Conserved hypothetical protein.	0.40404	0	0.290111	0.126954	0.129684	0.128117	0.485469	0.968428	0	0.285853	0.158431	0.2779
Os01g0252400	Hypothetical gene.	0.0766997	0	0.0734298	0	0	0.0972826	0.36863	0	0	0	0.120301	0
Os01g0252600	Similar to predicted protein.	11.2735	10.4778	10.0098	6.16825	5.52469	3.72883	4.51234	11.3881	10.1142	10.0642	8.03228	10.293
Os01g0252900	Zinc finger, CCHC-type domain containing protein.	10.1264	10.4906	10.5643	9.95773	9.2864	8.77592	10.0895	10.7408	10.7684	7.40704	6.91249	7.40461
Os01g0253000	Similar to LpimPth3.	0.0257588	0.11079	0.0246606	0.0323749	0.18189	0	0	0.0493923	0.0270326	0.0583168	0	0.0708681
Os01g0253050	Conserved hypothetical protein.	0.0697388	0.037494	0.0500743	0.087651	0.190263	0.132681	0	0.0167154	0	0.157886	0.191421	0.163087
Os01g0253100	Hypothetical conserved gene.	25.7697	24.7116	24.4547	26.8579	24.4365	26.5815	33.042	30.9628	29.0052	25.0596	24.7714	24.8932
Os01g0253200	Similar to pectinesterase inhibitor domain containing protein.	0	0	0	0	0	0	0	0	0	0	0	0
Os01g0253300	Importin alpha-1a subunit.	162.602	158.545	161.768	165.837	165.388	168.483	200.186	148.17	152.041	117.211	121.46	115.449
Os01g0253400	Protein of unknown function DUF1218 family protein.	1.5252	1.67727	1.46018	0.392102	0.623051	0.571556	0.233238	1.76138	1.49149	1.17715	2.82718	2.28881
Os01g0253500	Conserved hypothetical protein.	4.80519	6.31506	4.90702	2.5947	3.29026	1.97137	2.05284	5.15296	4.63192	1.36991	1.24683	1.68434
Os01g0253600	Replication factor A protein 3 domain containing protein.	20.4989	20.4587	19.7876	13.1311	14.3949	13.8618	33.5297	22.8021	19.3138	15.7687	18.8293	18.9132
Os01g0253800	Conserved hypothetical protein.	2.49158	3.60006	2.4599	1.02753	0.699752	0.855891	0.449059	2.61274	3.3502	2.46786	2.80885	2.52774
Os01g0253900	Lipase, class 3 family protein.	86.4937	92.4339	91.6381	126.272	124.223	120.605	22.7144	21.9876	21.0156	38.3834	40.3662	37.3657
Os01g0254000	Similar to NTGB2 (Fragment).	80.2999	78.5405	82.7728	105.091	105.764	104.984	139.894	72.9253	73.2379	86.0576	83.5961	85.8868
Os01g0254100	Similar to Lissencephaly type-1-like homology motif; CTLH, C-terminal to LisH motif; Nitrous oxide reductase, N-terminal; WD40-like; Quinonprotein alcohol dehydrogenase-like.	79.2713	71.4854	74.1453	87.1842	82.1732	90.6442	89.4694	79.2793	80.9527	70.4202	72.3096	75.8553
Os01g0254200	Conserved hypothetical protein.	46.5316	44.7948	40.7578	37.7002	45.0791	44.7018	24.1201	44.2032	43.4637	51.5352	56.2341	59.284
Os01g0254300	Pectinesterase (EC 3.1.1.11) (Fragment).	0.396569	0.497488	0.337478	0.0830712	0.325287	0.316699	0.232952	0.4647	0.670514	0.224454	0.207336	0.169719
Os01g0254350	Hypothetical gene.	0	0	0	0	0	0	0	0	0	0	0	0
Os01g0254400	Hypothetical conserved gene.	2.23364	2.27194	1.67605	0.379371	0.232517	0.25523	1.74084	1.67847	1.83727	0.136672	0.284059	0.13287
Os01g0254800	Hypothetical conserved gene.	6.98911	5.46558	6.46586	5.19069	5.25698	4.46717	3.32514	6.79103	8.93999	3.23653	3.22345	4.18238
Os01g0254850	Hypothetical conserved gene.	3.0767	3.08012	3.09789	11.6008	13.9275	10.8997	1.5297	2.33947	2.3938	14.3213	15.947	15.2364
Os01g0254900	Similar to Syntaxin 22 (AtSYP22) (AtVAM3).	64.1379	60.1181	61.0636	63.5741	59.6022	66.4213	78.3231	58.8813	57.1216	50.6243	49.2856	53.1897
Os01g0254950	Hypothetical gene.	0.330541	0.266565	0.356006	0.441404	0.185663	0.314433	0	0.158452	0.173444	0.420936	0.129611	0.227348
Os01g0255000	Similar to Soluble epoxide hydrolase.	54.3909	58.4848	55.521	51.9366	49.6978	49.6349	62.4331	55.3639	53.856	49.5553	51.8141	45.5337
Os01g0255100	Similar to Soluble epoxide hydrolase.	0.15004	0.1936	0.0861863	0.16972	0.0385265	0.228366	0.201913	0.14385	0.125968	0.220795	0	0.0990705
Os01g0255700	Conserved hypothetical protein.	2.21651	2.55359	2.17254	1.09443	2.30368	0.356994	0.507281	1.82149	2.54766	1.79217	1.24162	2.29405
Os01g0256300	Conserved hypothetical protein.	0.232704	0.333626	0.321798	0.584946	0.265566	0.327946	0.323096	0.272683	0.189942	0.351221	0.405543	0.426813
Os01g0256400	Similar to Dynein light chain 1 protein DLC-1 (Fragment).	35.5076	39.9632	38.2636	30.0033	26.5375	29.1056	27.9203	37.5512	36.3634	34.5952	40.4167	40.7746
Os01g0256500	Similar to ZnI.	3131.89	3481.41	3451.32	3602.28	3712.46	3143.92	790.294	1665.08	1627.47	1800.08	1749.65	1729.32
Os01g0256600	Ribosomal protein L18/L5 domain containing protein.	35.295	36.6028	34.6638	29.7767	28.8064	25.2883	34.5844	33.8936	31.1762	31.272	30.3775	33.0375
Os01g0256800	Hypothetical conserved gene.	3.33682	3.42374	2.82337	2.30368	2.39846	2.21052	3.3091	3.05272	2.6757	2.52701	1.88585	2.64419
Os01g0256900	Similar to SmX6 protein.	35.8536	34.0113	38.162	28.1099	28.2717	21.7538	17.2318	35.4074	37.2197	33.805	39.3377	37.0379
Os01g0257100	Rapid ALkalinization Factor family protein.	8.44829	10.8754	11.4487	4.78567	6.26348	5.98657	12.4099	16.0284	15.6093	17.1398	17.139	19.6748
Os01g0257300	Similar to FPF1.	5.34182	5.96914	4.31187	6.38473	5.37899	4.95972	3.27212	4.76997	5.82582	4.03121	4.70947	3.8038
Os01g0257400	Zinc finger, CCCH-type domain containing protein.	13.225	14.0298	12.4915	16.477	14.5894	15.6948	16.6316	14.0392	13.786	14.4989	13.7175	13.3346
Os01g0257900	Hypothetical protein.	1.03809	0.887605	1.08963	0.730961	0.682447	0.846056	1.13009	1.13916	0.761289	0.622945	0.575435	0.433565
Os01g0258000	Conserved hypothetical protein.	0	0	0	0	0	0	0	0	0	0	0	0
Os01g0258100	Hypothetical conserved gene.	1.99974	1.76688	2.03322	1.67558	1.23395	1.46154	1.96692	2.03615	2.48908	1.13183	0.891522	1.70597
Os01g0258600	Similar to predicted protein.	12.2977	11.4346	11.7734	6.72012	7.3604	6.88214	9.65087	12.5877	10.0379	9.61671	9.13176	9.12036
Os01g0258700	Similar to zinc finger CCCH type domain-containing protein ZFN-like 1.	27.5543	26.273	25.1306	29.3249	29.9894	29.3512	23.368	25.2006	25.8272	25.5134	25.5124	26.8019
Os01g0259200	Similar to Protein kinase.	34.6707	32.4823	32.1958	22.2926	22.0272	22.4999	42.0478	30.1459	31.4215	16.9294	16.0892	16.5157
Os01g0259300	Non-protein coding transcript.	6.85184	6.2215	6.55973	3.44468	2.29696	3.28311	10.5379	8.17497	6.47161	3.27481	5.57246	3.6864
Os01g0259400	Armadillo-type fold domain containing protein.	2.51361	2.31669	2.38129	1.98689	2.15331	2.03657	2.82867	1.99846	2.06805	3.67318	3.49377	3.58063
Os01g0259600	Similar to phosphoadenosine phosphosulfate (PAPS) reductase family protein.	60.629	57.1513	60.3683	74.9711	64.2549	71.4531	47.8722	55.0121	53.5397	60.7194	59.4047	62.919
Os01g0259900	Conserved hypothetical protein.	3.06256	2.2326	2.73322	2.25079	1.63275	2.10681	0.748431	1.29393	1.14397	1.35145	1.11268	1.08536
Os01g0259933	Non-protein coding transcript.	15.8533	16.1075	19.5506	7.13421	7.11513	8.09417	5.55307	15.5213	16.0733	4.22025	3.51206	3.10486
Os01g0259966	Non-protein coding transcript.	6.50792	6.14438	6.83833	2.44386	1.52842	2.91923	4.4247	3.72845	3.91462	0.898394	0.912864	0.611381
Os01g0260000	Protein prenyltransferase domain containing protein.	0.898405	0.618257	0.963317	1.89699	1.8455	1.73204	1.13992	1.10252	1.09369	0.610185	0.751531	0.652532
Os01g0260100	Similar to Kinesin heavy chain (Fragment).	1.87401	1.57427	1.64834	1.32488	1.45111	1.25778	2.27421	2.34693	2.79023	1.84954	1.72685	1.70786
Os01g0260500	Hypothetical conserved gene.	1.83491	1.63261	1.55875	1.81085	1.49725	1.71271	2.76987	1.78399	1.71546	1.66751	1.9592	2.09395
Os01g0260700	Similar to PUR ALPHA-1.	66.0941	67.4123	66.0164	40.5195	41.8014	46.0224	116.221	73.9556	77.2071	40.7435	42.125	45.0013
Os01g0260800	Conserved hypothetical protein.	29.6483	30.1117	27.6435	27.6284	26.4527	30.5091	58.16	37.3283	37.2054	38.4613	37.5509	42.5543
Os01g0260950	Conserved hypothetical protein.	0	0	0	0.0377155	0.0385265	0	0.0288447	0	0	0	0	0
Os01g0261000	Hypothetical gene.	0	0	0	0	0	0	0	0	0	0	0	0
Os01g0261100	Zinc finger, RING-type domain containing protein.	32.6033	29.2075	29.9205	45.0024	40.9544	48.1714	45.8592	31.4062	31.5432	32.8662	32.9417	32.3659
Os01g0261200	Similar to NAC domain-containing protein 74.	51.0081	49.2056	48.9124	77.027	68.2353	75.214	50.6722	38.7048	38.4151	46.7464	49.496	52.3976
Os01g0261500	Similar to Nucleoside-diphosphate-sugar epimerase.	9.84325	8.60747	9.91959	9.37836	9.1509	8.74711	4.0481	9.94989	10.9088	8.75876	8.65868	8.72659
Os01g0261600	Similar to agmatine coumaroyltransferase.	0	0	0	0	0	0	0	0	0	0	0	0
Os01g0261700	Similar to Agmatine coumaroyltransferase.	0	0	0	0	0	0	0	0	0	0	0	0
Os01g0262000	Similar to agmatine coumaroyltransferase.	0	0	0	0	0	0	0	0	0	0	0	0
Os01g0262401	Hypothetical genes.	10.3932	12.8312	12.7509	7.06354	6.9189	5.69607	3.4041	6.56917	7.10989	5.14171	5.71558	4.61742
Os01g0262500	TRAM/LAG1/CLN8 homology domain domain containing protein.	12.9274	15.2802	13.8778	9.88605	7.99347	10.0871	10.3247	19.8214	17.6068	23.8064	28.7743	29.4728
Os01g0262600	Glycosyltransferase, Pollen wall formation	29.5012	31.868	30.8127	30.6013	31.2219	27.601	19.7773	29.8503	31.5723	21.9696	22.2767	22.803
Os01g0262700	Hypothetical conserved gene.	27.0109	23.0943	25.3973	19.1949	17.5495	18.3067	17.4638	24.1448	22.7026	17.2293	16.2848	18.3055
Os01g0263000	Similar to Peroxidase.	1.49704	1.85737	1.72721	0.0482449	0	0.210976	4.3539	2.46574	1.69192	0.869035	0.682343	0.887102
Os01g0263300	Similar to Peroxidase 72 precursor (EC 1.11.1.7) (Atperox P72) (PRXR8) (ATP6a).	36.9648	38.9584	37.6485	37.4199	36.8732	34.614	59.3524	54.5206	59.8796	44.2082	47.3564	44.3647
Os01g0263400	Pentatricopeptide repeat domain containing protein.	1.19326	1.09399	0.998089	0.394671	0.54023	0.34518	1.67824	1.21629	1.60818	0.604282	0.512226	0.718788
Os01g0263500	Similar to predicted protein.	9.38777	9.9526	8.76033	7.7058	7.73606	7.7039	12.8513	8.9752	9.79667	8.07454	7.62416	7.77736
Os01g0263600	Similar to U5 snRNP-associated 102 kDa protein (U5-102 kDa protein).	3.64094	3.35571	3.61265	5.98611	5.91187	5.71323	4.11739	3.55918	4.09928	6.02058	6.0253	5.44343
Os01g0263900	Hypothetical protein.	0	0	0	0	0	0	0	0	0	0	0	0
Os01g0264000	Dof transcription factor, Promotion of nutrient ion uptake and accumulation	0.883851	1.13018	0.754693	12.6098	11.2862	12.089	0.298503	0.778682	0.752076	8.36905	9.02964	10.4759
Os01g0264100	Similar to UDP-glucose pyrophosphorylase.	0	0.029431	0.13102	0	0.0175703	0.011572	0	0.104967	0.0574488	0.123933	0.0572405	0.0753033
Os01g0264125	Non-protein coding transcript.	0	0	0	0	0	0	0	0	0	0	0	0
Os01g0264400	Conserved hypothetical protein.	10.121	11.0754	11.233	8.274	8.85438	8.48231	8.35112	18.3336	16.5433	18.8074	17.5135	20.5019
Os01g0264500	Similar to T11I18.15 protein.	26.0729	28.5321	25.2071	27.5768	24.8092	27.8836	27.8742	26.7688	24.9923	26.1152	27.6119	28.5517
Os01g0264600	Conserved hypothetical protein.	0.182253	0.0559916	0.0997046	0.130894	0.0668541	0.132092	0.0750801	0.24962	0.191266	0.353668	0.245021	0.229219
Os01g0264700	Cellular retinaldehyde binding/alpha-tocopherol transport family protein.	23.8455	22.4706	22.8793	18.3757	17.1657	18.7498	23.8823	24.729	23.7265	25.6965	26.764	23.9679
Os01g0264900	Non-protein coding transcript.	22.7303	19.6133	22.9703	15.8714	15.402	20.5252	18.4773	25.2902	26.0631	16.677	18.6328	19.6101
Os01g0265000	Geranylgeranyl reductase, &alpha;-tocopherol synthesis	4.12272	4.27694	4.50287	1.56908	2.64652	2.18492	1.78609	4.23099	3.56487	2.92498	4.44751	4.15359
Os01g0265100	Similar to ADP-ribosylation factor.	16.5191	15.2536	16.887	12.5803	12.3416	11.6203	23.3246	18.2088	18.2664	38.3493	34.8634	35.7932
Os01g0265200	Mitochondrial carrier protein, Early leaf development	19.8612	18.7997	18.9541	16.9898	17.9899	19.3114	17.0082	21.3817	22.2786	19.0768	19.6788	19.8311
Os01g0265400	Conserved hypothetical protein.	4.04141	4.05416	4.12397	2.91991	2.85531	2.8648	2.6472	4.27839	4.04317	2.44354	2.21163	2.47144
Os01g0265700	Conserved hypothetical protein.	9.85277	9.8856	9.83129	11.2715	9.24229	11.3968	8.23691	9.84544	9.72107	12.3116	10.5746	11.3392
Os01g0265800	RNA-binding region RNP-1 (RNA recognition motif) domain containing protein.	51.226	54.9183	55.6504	32.9691	36.005	32.7159	42.167	47.2398	43.8275	38.7479	42.0343	40.8828
Os01g0265900	Similar to translin family protein.	9.62537	8.18789	9.66554	3.38733	4.33894	3.61731	7.89521	10.3767	11.1789	4.93939	4.85344	4.59013
Os01g0266000	RNA-binding protein Lupus La domain containing protein.	25.0922	23.8573	24.011	20.5389	19.7987	21.9754	28.1412	27.7132	27.8385	20.3861	19.675	19.444
Os01g0266100	Similar to RING finger family protein.	16.0271	17.8063	14.8763	13.9499	13.0528	12.4071	11.4796	25.7943	26.9301	20.6802	19.8226	20.1782
Os01g0266200	Conserved hypothetical protein.	30.0162	26.3785	29.8243	32.1815	28.0294	30.6824	38.9105	32.2878	35.0628	22.7524	22.5644	24.7744
Os01g0266400	Conserved hypothetical protein.	8.50318	12.721	11.7509	0.836389	2.041	2.12575	4.19337	12.8312	11.4844	4.01757	3.55653	3.25483
Os01g0266500	Phenazine biosynthesis PhzC/PhzF protein family protein.	12.8051	11.7474	13.9911	11.881	12.8652	12.3123	7.05786	13.7391	13.1033	18.1088	19.2313	19.0103
Os01g0266600	Thioredoxin fold domain containing protein.	52.488	57.8521	60.0573	34.2095	34.014	35.6438	43.9612	53.3211	50.8025	62.8786	63.3439	58.6852
Os01g0266800	Cystinosin/ERS1p repeat containing protein.	120.924	115.791	112.514	209.1	202.728	218.921	52.7401	70.8003	74.5688	47.5307	43.4584	51.3992
Os01g0267050	Non-protein coding transcript.	0.0627649	0.0674892	0.420624	0	0	0	0.361989	0.0601756	0.131738	0.0710486	0	0
Os01g0267100	MT-A70 family protein.	40.6737	37.2599	39.7127	35.7559	36.028	36.4585	29.9613	34.9075	33.7615	19.5887	19.7921	21.7557
Os01g0267200	Similar to 26S proteasome non-ATPase regulatory subunit 14 (26S proteasome regulatory subunit rpn11).	78.9143	80.1359	78.2967	78.3114	86.5388	82.3108	96.749	77.1473	76.5117	95.6717	100.763	97.319
Os01g0267300	Hypothetical conserved gene.	4.73557	4.81223	5.43046	3.36838	3.49091	2.31015	0.525228	1.74624	1.31071	0.706888	1.33316	0.916298
Os01g0267400	Similar to cell number regulator 5.	7.41467	7.18338	5.62263	8.25802	6.95111	7.21629	9.56175	5.80668	7.62726	8.6841	7.5804	9.63416
Os01g0267600	Sad1/UNC-like, C-terminal domain containing protein.	4.9226	5.8696	5.10936	2.90971	2.4091	1.91636	5.59846	5.09335	4.19421	3.8068	4.2427	3.28522
Os01g0267800	Serine/threonine protein kinase domain containing protein.	4.80058	5.43907	5.27452	1.47803	1.32367	0.926269	1.79624	4.07742	3.48263	0.674711	0.656942	0.460931
Os01g0267900	Calmodulin, Ca<sup2+</sup> sensor, Ca<sup>2+</sup> signalling	82.274	77.1778	76.627	55.7529	53.4819	54.0991	70.5414	70.0601	60.5981	66.3046	79.9428	78.845
Os01g0268000	Hypothetical protein.	0.443789	0.650717	0.695241	0.862016	0.647464	0.341142	0.193902	0.11604	0.211698	0.365353	0.253116	0.710378
Os01g0268100	Similar to Major facilitator superfamily antiporter.	1.83509	1.89099	1.61045	0.624656	0.507198	0.678868	0.440985	1.46615	1.15015	0.793405	1.17263	1.50059
Os01g0268201	Non-protein coding transcript.	0	0	0.0637383	0	0.0213689	0.0281476	0.0639954	0	0	0	0	0
Os01g0268300	Similar to DNA gyrase subunit B, chloroplastic/mitochondrial.	22.1846	19.2204	20.9836	11.0749	11.332	13.0734	17.3671	22.817	23.4371	14.3164	15.1525	15.4501
Os01g0268600	Glycoside hydrolase, family 31 protein.	10.2072	10.2968	10.0293	14.5592	16.6914	13.7528	3.55022	9.06507	8.59781	5.55675	5.71576	5.91208
Os01g0268700	Protein of unknown function DUF617, plant domain containing protein.	0.0315753	0	0	0	0	0	0	0	0	0	0	0
Os01g0268733	Hypothetical gene.	0	0	0	0	0	0	0	0	0	0	0	0
Os01g0268800	Ubiquitin-associated/translation elongation factor EF1B, N-terminal, eukaryote domain containing protein.	26.5744	25.4831	25.9817	24.2648	26.3906	24.9244	19.3195	24.9886	23.2922	21.2913	20.5385	20.4773
Os01g0268900	Conserved hypothetical protein.	18.5131	17.8514	19.6254	8.3605	8.92519	6.46446	11.1311	17.6415	17.4621	11.8145	10.502	12.2488
Os01g0269000	Similar to Hydroxymethylglutaryl-CoA lyase.	48.4049	51.4626	48.9259	51.3875	49.5433	52.594	39.5855	35.578	39.1925	26.0563	27.2758	26.8821
Os01g0269100	Similar to Rab proteins geranylgeranyltransferase component A 2 (Rab escort protein 2) (REP-2) (Choroideraemia-like protein).	17.9849	17.5024	16.6964	18.9283	17.2245	18.5256	14.7556	17.7829	17.1585	17.5413	17.4192	18.3228
Os01g0269500	Conserved hypothetical protein.	1.22774	1.01952	0.733169	0.886125	1.01442	0.961052	0.642651	0.652644	0.561307	0.509125	0.54656	0.795952
Os01g0269550	Hypothetical protein.	0.27039	0.353947	0.236353	0.36939	0.27168	0.357862	0.37291	0.157795	0.135712	0.239537	0.338049	0.284623
Os01g0269800	NB-ARC domain containing protein.	0.552753	0.767713	0.639436	1.1434	1.18277	1.12953	1.17334	0.794925	0.966814	0.977664	1.15597	1.12789
Os01g0269900	Key component of H2A.Z exchange complex	3.14744	3.4888	3.10626	1.64827	1.8209	1.38819	2.129	3.78131	4.0575	2.69412	1.77761	2.39467
Os01g0269950	Hypothetical protein.	0	0	0	0	0	0	0	0	0	0	0	0
Os01g0270100	Similar to cDNA clone:001-200-C04, full insert sequence.	93.6966	98.1556	96.6992	89.7455	91.3468	88.6208	88.4482	79.9162	77.736	88.8543	85.6313	87.0259
Os01g0270300	Similar to Cationic peroxidase isozyme 40K precursor.	4.12383	5.41961	4.55729	3.13541	3.28453	2.69058	2.88732	5.14958	6.30465	4.76894	4.72464	3.75384
Os01g0270501	Hypothetical protein.	0	0	0	0.0349596	0	0	0	0	0.116763	0.0314863	0.0581699	0.0918312
Os01g0270700	Phosphatidylinositol 3-/4-kinase, catalytic domain containing protein.	0	0	0	0	0	0	0	0	0	0	0	0
Os01g0271000	Conserved hypothetical protein.	13.6134	13.7232	11.7742	8.09323	8.73895	7.24351	13.5318	14.9058	14.5708	10.9885	9.44271	9.49107
Os01g0271200	Similar to Glutamyl-tRNA synthetase.	5.13888	5.27287	5.0645	6.03664	5.56273	6.70964	6.82834	5.16839	4.9524	5.91215	6.55877	5.71996
Os01g0271400	Peptidase S14, ClpP family protein.	52.2894	50.5148	49.5269	33.0932	36.308	33.8988	43.4082	48.5656	48.9122	43.6572	43.24	44.8539
Os01g0271500	Similar to RUB-activating enzyme (Ubiquitin activating enzyme E1-like protein).	28.3419	27.5872	28.735	25.8351	26.92	30.3398	30.8438	27.5792	30.5594	27.0287	27.2829	29.9454
Os01g0271700	Conserved hypothetical protein.	5.63069	6.93824	7.68418	3.94505	4.36664	3.51911	5.91665	8.85203	6.97352	6.19567	8.10017	7.30303
Os01g0272600	Similar to Root determined nodulation 1.	0.842125	1.04271	1.417	0.833909	0.589735	0.550242	0.564181	0.978647	0.910552	0.881051	0.827197	0.940791
Os01g0272650	Hypothetical protein.	0.0406637	0	0.0389302	0	0	0	0	0	0.0426747	0	0	0.0447499
Os01g0272700	Hypothetical conserved gene.	0.182716	0.261958	0.46647	0.153097	0.156389	0.0514997	0	0.233571	0.191751	0.20683	0.0636853	0.402153
Os01g0272800	Conserved hypothetical protein.	0.105684	0.0568193	0	0.0332071	0	0.0223408	0	0	0.0554551	0	0.0828809	0
Os01g0272850	Hypothetical protein.	27.758	26.9882	28.6446	4.25995	4.53912	3.48364	11.9085	29.2741	28.8547	4.71322	4.73566	4.19624
Os01g0272901	Conserved hypothetical protein.	0	0	0	0	0	0	0	0	0	0	0	0
Os01g0273000	Similar to 26 proteasome complex subunit DSS1 (Deleted in split hand/split foot protein 1) (Split hand/foot deleted protein 1).	49.0815	59.9028	62.0095	23.3043	30.8609	27.3487	20.6457	55.6637	55.471	62.2548	61.7618	60.9385
Os01g0273100	Similar to Ubiquitin conjugating protein-like (Ubiquitin-conjugating enzyme) (Ubiquitinating enzyme).	13.0439	14.0257	13.3624	3.12573	1.62905	2.70374	9.56218	9.92675	11.7181	12.9269	10.9326	12.679
Os01g0273150	Hypothetical gene.	0.235256	0.822132	0.33784	0.0739203	0.226529	0.0497315	0.113068	0.338326	0.555503	0.166441	0.491989	0.226535
Os01g0273200	Conserved hypothetical protein.	0.0450779	0.0969417	0	0	0	0	0.0433302	0.0432182	0.0473071	0.0255136	0.0471355	0.0248038
Os01g0273300	BSD domain containing protein.	15.6593	16.4522	16.9314	7.99722	9.48329	8.31583	12.4759	16.2476	14.3075	12.1359	11.0117	11.6705
Os01g0273500	Heat shock protein DnaJ, N-terminal domain containing protein.	18.4448	15.8723	17.6328	25.5817	26.1145	28.9648	21.1413	20.5969	20.6268	17.9269	18.7807	20.0468
Os01g0273800	FAD-dependent pyridine nucleotide-disulphide oxidoreductase domain containing protein.	2.73281	3.19403	3.32726	2.22137	1.96404	2.23544	1.42764	4.86992	4.30194	8.10359	7.57874	7.28975
Os01g0273850	Hypothetical gene.	0	0	0	0	0	0	0	0	0	0	0	0.111434
Os01g0273900	Conserved hypothetical protein.	0.0268174	0	0	0	0	0	0	0	0	0	0	0.0147561
Os01g0274100	Similar to disulfide oxidoreductase/ monooxygenase/ oxidoreductase.	0.133045	0.321884	0.19106	0.146315	0.427033	0.281249	0	0.223224	0.244343	0.527116	0.243457	0.457546
Os01g0274201	Hypothetical gene.	0	0	0	0	0	0	0	0	0	0	0	0
Os01g0274300	Hypothetical protein.	0	0.634907	0	0.0927653	0	0	0	0.0707631	0.309832	0	0.077177	0.0812248
Os01g0274500	Similar to Expansin-A11.	1.90615	3.82227	2.86064	0.0647497	0.231497	0	1.48561	3.8526	3.08172	1.16634	1.02351	0.680334
Os01g0274601	Hypothetical gene.	0.00868421	0	0	0.0327441	0.0445976	0	0.0584327	0.0416297	0.027341	0	0	0
Os01g0274800	R2R3-type MYB transcription factor, Sugar partitioning into anther	1.56613	1.97548	1.2687	1.23024	2.01072	1.45161	1.12906	1.7614	2.30734	1.63646	1.18098	1.11034
Os01g0274901	Hypothetical conserved gene.	0	0	0	0	0	0	0	0	0	0	0	0
Os01g0275200	Similar to Protein argonaute 15.	0.0210072	0	0.0201116	0	0	0	0.0605782	0	0	0	0	0.0231181
Os01g0275300	Conserved hypothetical protein.	66.769	65.8378	71.9477	46.6773	45.9029	53.3762	78.1936	78.4806	80.3979	57.6759	53.3915	54.3067
Os01g0275500	Similar to Protein argonaute 15.	0.0615665	0.0827507	0.0147355	0.183777	0.335935	0.234265	0	0.0295133	0.0323056	0.182941	0.0965651	0.118568
Os01g0275600	Similar to Protein argonaute 4A.	66.7653	60.9263	64.6364	67.9938	66.1141	72.1895	95.2168	67.5906	66.0925	66.2604	65.244	67.5467
Os01g0275700	Non-protein coding transcript.	0	0	0	0	0	0	0	0	0	0	0	0
Os01g0275800	Hypothetical gene.	1.9833	1.46234	1.8445	1.17513	0.854831	1.05413	1.90641	2.20029	3.09234	1.79604	1.52575	1.48105
Os01g0275900	Hypothetical conserved gene.	13.2347	11.2268	10.5229	13.5071	12.2921	13.1566	7.89952	12.9624	14.2102	12.6153	12.3355	13.4537
Os01g0275950	Hypothetical conserved gene.	7.12258	6.76293	6.34041	7.43382	6.89847	7.1497	8.76825	7.38782	8.30534	5.96444	4.96513	6.09647
Os01g0276000	Similar to 60S ribosomal protein L30.	47.1145	43.5037	44.8561	17.4695	15.0385	15.7534	38.7645	40.854	37.1176	26.0754	28.8972	25.2782
Os01g0276033	Non-protein coding transcript.	0	0.314629	0	0	0	0	0	0.561068	0.614151	0.0828057	0.0764904	0.483013
Os01g0276066	Non-protein coding transcript.	2.35712	2.31091	1.72566	0.653503	0.623051	0.586211	2.93213	2.12695	2.83747	0.824007	0.398704	0.305175
Os01g0276100	Similar to 3-isopropylmalate dehydrogenase, chloroplast precursor (EC 1.1.1.85) (Beta-IPM dehydrogenase) (IMDH) (3-IPM-DH).	65.9883	63.7232	61.8821	59.3936	56.5613	63.0495	70.4143	57.9313	58.0262	65.7844	66.1901	65.0542
Os01g0276200	Similar to Mitochondrial import receptor subunit TOM40.	15.1678	15.0523	14.5817	5.26234	4.48296	6.03865	12.4535	17.9958	16.6806	12.4837	13.5472	13.0754
Os01g0276300	Similar to Group 3 late embryogenesis abundant protein (Fragment).	0.258831	0.649397	0.371695	0.325311	0.553844	0.255337	0	0.206794	0.0452719	0.195328	0.315753	0.0949469
Os01g0276400	Similar to presenilin.	12.5895	11.1857	10.5275	10.3262	9.22469	7.62077	10.9303	10.9619	8.26163	7.74435	9.24429	6.51474
Os01g0276500	Similar to Histidine biosynthesis bifunctional protein hisIE, chloroplast precursor [Includes: Phosphoribosyl-AMP cyclohydrolase (EC 3.5.4.19) (PRA-CH); Phosphoribosyl-ATP pyrophosphatase (EC 3.6.1.31) (PRA-PH)].	19.0164	19.9697	19.0243	11.9289	11.6145	13.0142	13.8409	19.7403	19.4543	13.1828	14.4484	13.6442
Os01g0276600	Zinc finger, RING/FYVE/PHD-type domain containing protein.	9.20119	12.7586	10.6182	4.71146	3.9576	5.82865	5.09227	8.19785	9.26606	5.40065	4.87538	4.79015
Os01g0276650	Non-protein coding transcript.	0	0	0	0	0	0	0	0	0	0	0	0
Os01g0276700	Similar to Pyruvate kinase.	14.5444	15.7657	15.2121	13.2504	12.4452	11.8576	21.7708	14.9922	13.4991	16.3307	17.9247	16.5981
Os01g0276800	Similar to predicted protein.	50.0735	48.5541	50.8591	49.1826	48.799	52.839	41.8727	51.7045	49.4565	50.4844	50.0029	47.7221
Os01g0276900	Conserved hypothetical protein.	5.96582	5.14459	6.50318	7.94356	9.17606	10.7883	1.24911	1.86882	2.78949	8.29104	7.41165	6.69532
Os01g0277100	Hypothetical protein.	0.150315	0.888957	0.647579	0	0	0	0.21673	0.576454	0.709866	0.382844	0	0
Os01g0277500	Dof (DNA binding with one finger) transcription factor, C2-C2 zinc finger transcription factor, Regulation of flowering time	6.8944	7.66828	6.26871	3.42711	3.33688	2.90714	12.886	6.81981	6.41227	5.91517	4.56767	4.19504
Os01g0277600	Similar to aminophospholipid ATPase.	12.6569	11.1863	11.9026	8.96746	9.20827	10.0927	14.9999	12.0119	11.7472	8.70525	9.01298	9.67964
Os01g0277700	Similar to Glycosyl hydrolases family 17 protein.	21.2092	22.5713	20.5484	14.15	15.6432	16.1067	30.8248	21.7618	20.2	16.2797	16.7279	18.9442
Os01g0278000	VQ domain containing protein.	3.40229	2.87444	3.21847	55.6919	60.2175	49.4207	0.545065	2.25229	2.42287	74.0692	72.4013	72.7887
Os01g0278050	Hypothetical conserved gene.	0	0	0	0	0	0	0.365336	1.21464	0.930689	0.573643	0.927313	0.906238
Os01g0278100	Conserved hypothetical protein.	0.144376	0.0388107	0.0691104	0.317552	0.44023	0.595141	0.138779	0.103815	0.416668	0.572006	0.113225	0.0993024
Os01g0278200	Similar to Ran-binding protein 17.	7.5173	6.38699	7.10244	7.5275	8.0058	8.47175	2.1796	7.25444	7.57867	5.66365	5.61828	6.10281
Os01g0278466	Non-protein coding transcript.	23.2367	19.6468	27.1896	15.1017	15.6814	11.9233	10.1179	23.2301	21.6763	15.9619	16.6136	17.0478
Os01g0278600	PDZ/DHR/GLGF domain containing protein.	3.36188	2.768	2.9059	3.46481	3.50231	3.0945	2.08665	3.29686	3.1854	3.04446	3.03324	3.00205
Os01g0278900	Similar to 50S ribosomal protein L40.	168.002	166.266	171.941	135.883	149.674	129.997	157.625	200.802	193.941	201.026	206.327	204.134
Os01g0278950	Similar to predicted protein.	0.480229	0.645469	0.706054	0.646687	0.473424	0.493083	0.148375	0.855061	0.845962	0.533902	0.842894	0.811604
Os01g0278975	Hypothetical protein.	0	0	0	0	0	0	0	0	0	0	0	0
Os01g0279000	Zinc finger, DHHC-type domain containing protein.	0.669379	0.314896	0.534035	2.81312	2.75723	2.43501	0.335119	0.588284	0.600036	2.44681	2.85077	3.10004
Os01g0279100	Similar to Magnesium-protoporphyrin ix monomethyl ester cyclase (Fragment).	150.342	156.49	152.365	521.885	527.108	518.753	145.639	113.894	110.971	700.082	724.015	710.249
Os01g0279200	Similar to COP9 signalosome complex subunit 2.	28.996	27.4907	27.7385	24.9534	23.1883	25.7422	26.9513	31.1093	32.954	22.2852	24.3231	23.8097
Os01g0279300	Similar to Calmodulin 1 (Fragment).	146.525	159.101	149.286	180.62	181.503	172.621	187.447	143.756	138.74	183.23	197.047	189.213
Os01g0279400	Major facilitator superfamily antiporter.	9.38104	8.92514	8.49683	2.75979	2.05162	2.96491	13.968	11.1103	10.1345	2.53766	2.92114	2.80866
Os01g0279500	Hypothetical gene.	0.13568	0	0.0432986	0.0142107	0	0.0908257	0.0217366	0.0216804	0.0711948	0.0319973	0.0236455	0.0248857
Os01g0279700	Non-protein coding transcript.	54.3654	52.9387	51.7168	59.1309	55.3438	58.8432	63.4202	54.7238	55.059	60.7482	60.3796	59.8
Os01g0279800	Similar to BRASSINOSTEROID INSENSITIVE 1-associated receptor kinase 1.	28.8255	29.6073	29.9078	12.3768	12.4742	11.7727	36.7831	33.9382	33.8631	17.2213	18.982	16.637
Os01g0279900	TGA transcription factor, bZIP transcription factor, Defense response, Multiple abiotic stress tolerance	17.1804	16.7743	16.448	24.1752	21.7096	22.9935	12.2827	17.0127	17.9352	19.4734	18.7908	20.9068
Os01g0280000	Similar to Histone mRNA exonuclease 1.	31.777	30.651	31.6707	38.3286	37.5079	38.1863	64.1467	32.133	35.0531	31.3741	30.3688	31.6343
Os01g0280200	IQ motif, EF-hand binding site domain containing protein.	0.882578	1.04085	0.708669	0.286262	0.493454	0.240736	1.01256	0.791576	0.98598	1.01517	1.26522	1.42557
Os01g0280400	DNA-binding protein.	3.49309	3.2504	3.23699	0.731714	0.977431	1.09816	6.77991	3.71394	4.22981	2.59805	2.7277	2.5997
Os01g0280500	Similar to Eukaryotic translation initiation factor 6 (eIF-6) (B4 integrin interactor) (CAB) (p27(BBP)) (B(2)GCN homolog).	0.63738	1.06611	0.372905	0.26703	0.363695	0.269475	0.884967	1.39192	1.48645	0.761584	0.666474	0.350715
Os01g0280600	Conserved hypothetical protein.	0	0	0	0	0	0	0	0	0	0	0	0
Os01g0281000	Cyclin-like F-box domain containing protein.	40.4804	39.2707	38.4528	90.3844	91.552	92.7267	32.1424	33.8563	32.5741	80.0663	80.6177	79.0919
Os01g0281050	Hypothetical protein.	0	0	0	0	0	0	0	0	0	0	0	0
Os01g0281100	Conserved hypothetical protein.	0.946799	1.28598	1.35965	41.0074	46.9594	44.1271	0.886143	0.931628	1.09821	31.2361	31.9411	31.8478
Os01g0281200	Similar to Type B-like cyclin (Fragment).	0.0714974	0.0512526	0.0684494	0.0599076	0.0305979	0.0403041	0.045817	0.0456986	0.0750332	0.0809336	0.211823	0.14425
Os01g0281250	Hypothetical protein.	0	0	0	0	0	0	0	0	0	0	0	0
Os01g0281301	Protein of unknown function DUF1645 domain containing protein.	0.939365	0.950654	1.48123	0.486145	0.0709426	0.186894	0.47803	0.317863	0.753862	0.906967	0.924464	0.638499
Os01g0281400	Coatomer, beta subunit domain containing protein.	52.0796	49.2434	48.6402	52.3724	50.5911	52.3568	83.5381	51.774	52.6252	57.5114	58.0307	57.5113
Os01g0281600	Cupredoxin domain containing protein.	19.5785	19.6926	20.0643	11.8943	12.9617	9.76779	15.7995	29.3133	28.9504	19.4735	18.8496	17.9198
Os01g0282251	Similar to CAA30375.1 protein.	0	0	0.00844782	0	0	0	0.0339276	0.01692	0.0370415	0.0699201	0.0645875	0.0194214
Os01g0282800	Similar to Tubulin beta-5 chain (Beta-5 tubulin).	6.31763	6.1438	5.24779	1.95588	1.98303	2.28803	8.10437	6.16834	6.3863	4.77199	6.29027	6.85023
Os01g0282866	Hypothetical protein.	0	0	0	0	0	0	0	0	0	0	0	0
Os01g0283000	Conserved hypothetical protein.	1.93575	1.79034	1.61995	0.782625	0.556141	0.824132	3.35707	1.55739	1.74736	1.36377	0.849277	1.31094
Os01g0283100	Similar to Ferripyochelin-binding protein-like.	69.3512	69.0353	65.5611	60.6388	61.6025	59.2496	88.8955	71.0995	68.967	76.3829	76.2574	74.8621
Os01g0283300	Conserved hypothetical protein.	125.135	124.292	120.152	97.8673	98.7507	93.9316	82.4023	119.493	119.872	76.5855	76.0831	71.8477
Os01g0283400	Conserved hypothetical protein.	0.143494	0.540031	0.41213	3.29139	1.65805	2.21435	1.24138	0.48151	0.602361	2.31466	1.98808	2.25027
Os01g0283500	Peptidase S54, rhomboid domain containing protein.	5.5277	6.732	6.2025	3.92196	4.426	4.28037	6.11326	5.66057	6.46641	2.61279	2.84857	3.39044
Os01g0283600	Similar to Cinnamoyl CoA reductase.	0.335258	0.315431	0.0802414	0.263355	0.75325	0.496098	0.362543	0.0803568	0.0879594	0.877605	1.40225	1.66026
Os01g0283700	Similar to Cinnamoyl-CoA reductase (EC 1.2.1.44).	0.167527	0.144109	0.0641539	0.336888	0	0.113325	0.0322063	0.0642462	0	0.2086	0.210208	0.147489
Os01g0284300	Protein kinase, catalytic domain domain containing protein.	0	0	0	0.271949	0.185198	0.152466	0	0.0345746	0.189228	0.0408218	0.0754168	0
Os01g0284500	Similar to Nectarin 1 precursor (EC 1.15.1.1) (Superoxide dismutase [Mn]).	71.1999	80.1432	78.504	61.3899	62.0822	59.1147	105.094	159.279	180.645	192.889	205.899	201.976
Os01g0284700	Similar to Peptidyl-prolyl cis-trans isomerase.	25.2488	29.4703	28.9317	20.0186	16.712	18.197	19.2084	24.8656	24.5753	31.9686	33.0358	33.8327
Os01g0284900	Conserved hypothetical protein.	4.65817	3.90219	3.11134	3.35278	3.5118	3.98461	0.75494	1.09053	1.3074	2.29925	2.76106	3.39764
Os01g0285200	Conserved hypothetical protein.	0.0800716	0.0737987	0.175218	0.215652	0.19826	0.154757	0.153934	0.131603	0.180067	0.50499	0.538242	0.484648
Os01g0285300	Myb transcription factor domain containing protein.	10.017	9.44092	8.93981	10.7456	9.26397	11.6695	35.274	20.533	19.0648	15.9927	15.5465	15.361
Os01g0286000	Snf7 family protein.	7.27371	6.88265	6.88006	9.80016	10.1603	11.8089	7.97056	11.1299	11.6639	11.5436	11.363	11.0144
Os01g0286100	Phytochrome-interacting factor-like protein, Basic helix-loop-helix factor, Repression of seedling growth in the dark	6.74005	4.74949	4.99615	9.9619	10.0711	10.2572	7.61095	8.70487	10.5757	9.57403	9.81034	9.71276
Os01g0286200	Hypothetical protein.	0.0733863	0.142038	0.210773	0.1568	0.122484	0.248214	0.056433	0.182933	0.107822	0.315673	0.214861	0.45226
Os01g0286500	Conserved hypothetical protein.	1.52971	1.78192	1.7696	0.761035	0.900146	0.350318	0.673936	2.50545	2.20737	1.40693	0.499856	1.61329
Os01g0286550	Hypothetical gene.	0	0	0	0	0	0	0	0	0.0994103	0	0	0
Os01g0286600	Similar to Plastidal protoporphyrinogen oxidase.	31.5483	32.7524	31.4704	29.913	28.3775	32.0008	27.0014	32.3752	31.8988	41.6802	43.6572	44.1499
Os01g0286900	Similar to Auxin-responsive protein IAA31 (Indoleacetic acid-induced protein 31).	2.1058	3.13915	2.29094	2.82713	3.16442	2.02342	2.25418	5.1391	3.8674	3.41306	2.82747	4.42415
Os01g0287400	Similar to Hydrophobic protein LTI6A (Low temperature-induced protein 6A).	2.2604	3.34199	2.90792	0.621464	0.725516	0.895936	4.14183	3.58934	4.8185	2.31884	1.62496	2.56528
Os01g0287600	Similar to Chitinase 10.	3.42917	4.23199	4.02911	1.32237	2.25133	1.977	3.78316	6.12708	6.46139	2.71281	3.17823	3.34492
Os01g0287700	Hypothetical conserved gene.	10.8705	11.309	9.92411	7.87734	9.34196	8.96783	4.24264	11.3651	12.0698	5.79569	5.18225	7.41084
Os01g0287900	Hypothetical protein.	0	0	0	0	0	0	0	0	0	0	0	0.0883637
Os01g0288200	Conserved hypothetical protein.	3.17401	3.2504	4.9198	0.474911	0.43661	0.511211	3.63209	4.63706	3.72752	1.15487	1.1063	0.914824
Os01g0288700	Hypothetical gene.	0	0	0	0	0	0	0	0	0	0	0	0
Os01g0288800	Conserved hypothetical protein.	0	0	0	0.0975831	0	0.262605	0.0746311	0	0.162962	0	0	0
Os01g0289100	Conserved hypothetical protein.	0	0.0851742	0	0	0	0	0.76141	0.683498	0.332517	0	0	0
Os01g0289600	Similar to WRKY transcription factor 28.	48.4023	52.1505	50.5769	29.7421	36.3786	29.5879	8.76074	21.4707	23.4679	23.5263	22.1064	22.03
Os01g0289732	Similar to WRKY transcription factor 6-like (WRKY transcription factor 9).	0.235458	0.506362	0.856597	0.769431	0.302298	0.63711	0.135798	0.0902979	0.148261	0.346494	0.196965	0.259119
Os01g0289750	Non-protein coding transcript.	0	0	0	0	0	0	0	0	0	0	0	0
Os01g0289900	Transferase domain containing protein.	0	0	0	0.0185331	0	0	0	0	0	0.0500755	0.0154188	0
Os01g0289950	Conserved hypothetical protein.	0.340699	0.325638	0.253691	0.178419	0.194406	0.0480143	0.181939	0.29035	0.377411	0.14998	0.316667	0.260372
Os01g0290000	Similar to retrotransposon protein SINE subclass.	213.362	194.469	196.926	85.5734	86.3239	91.211	260.172	232.738	230.765	85.8976	83.0836	84.1562
Os01g0290100	Pyridoxal phosphate-dependent transferase, major region, subdomain 1 domain containing protein.	45.0617	42.2	42.7567	25.4571	29.0941	26.8094	49.676	39.838	39.1243	28.1831	31.7269	29.2309
Os01g0290600	Similar to isopenicillin N epimerase.	15.1854	17.3972	16.4412	10.3063	11.0064	8.94155	15.844	16.9943	18.0805	14.6893	15.4311	15.3137
Os01g0290650	Non-protein coding transcript.	2.09631	2.09757	2.20206	3.75085	3.66329	4.60379	2.23893	1.92609	1.37499	3.31229	3.10534	3.23616
Os01g0290700	Similar to CjMDR1.	4.67427	4.72332	4.90632	4.45921	3.28979	4.59529	7.30797	5.77727	5.79194	3.60182	3.1799	3.71854
Os01g0290800	Hypothetical protein.	43.9149	40.0676	41.7095	50.1513	45.4699	49.9688	68.774	48.5179	50.4092	37.2119	34.9198	36.049
Os01g0290901	Non-protein coding transcript.	0	0	0	0	0	0	0	0	0	0	0.601225	0
Os01g0291500	Transferase family protein.	5.55756	6.10926	6.31825	4.25648	4.88952	4.59442	9.80179	10.609	11.847	11.6974	12.4916	11.1672
Os01g0291733	Hypothetical protein.	0	0	0	0	0	0	0	0	0	0	0.0184022	0
Os01g0292200	Similar to CBL-interacting protein kinase 1.	11.6638	11.1812	10.2195	31.2711	27.1438	34.2955	11.079	12.5281	13.2064	43.3076	40.6061	43.2421
Os01g0292250	Non-protein coding transcript.	0.0693857	0.0373041	0.0332138	0.0654054	0.0445412	0.0440029	0.100043	0.0665233	0	0.235629	0.30835	0.0954477
Os01g0292700	Intermediate filament, Cytoskeleton protein, Tolerance to salinity and heat stress	4.99549	4.33698	4.7471	8.81325	10.3805	10.388	1.20935	4.3282	3.80569	9.71786	10.1762	9.73257
Os01g0292900	Similar to Squamosa-promoter binding-like protein 2.	40.3986	35.2676	36.2351	45.7005	43.0724	48.3386	39.1447	37.941	37.4641	33.6186	36.5767	38.0618
Os01g0293000	S-adenosyl-l-methionine synthetase, Histone H3K4me3 and DNA methylation, Regulation of gene expression related to flowering	0.157313	0.0281922	0	0	0.201969	0.188444	0.176416	0.100549	0.0825461	0.207754	0.24674	0.0288534
Os01g0293100	bHLH transcription factor, Control of anther cell differentiation, Pollen development	0.152546	0.0273379	0.0973615	0.0319544	0.0326415	0.0644941	0.0733157	0.0975016	0.106726	0	0	0.0279791
Os01g0293200	Similar to predicted protein.	3.14242	3.07993	3.32794	2.32429	2.41592	2.48862	2.12956	3.48381	3.87178	2.25077	2.32627	2.47888
Os01g0293501	Hypothetical protein.	0	0	0	0	0	0	0	0	0	0	0	0
Os01g0293800	Hypothetical protein.	0	0	0	0	0	0	0	0	0	0	0	0.0883637
Os01g0293900	Similar to peroxidase 1.	0.0736757	0.0792211	0.0705348	0	0	0	0.141639	0.211909	0.231957	0.208498	0.0385193	0
Os01g0294500	Similar to Class III peroxidase 9.	0.658706	0.916606	0.927389	0.584395	1.09443	1.0812	1.00562	0.854426	0.487963	0.67985	0.688774	0.682257
Os01g0294700	Haem peroxidase, plant/fungal/bacterial family protein.	55.0412	57.1249	54.4689	75.8749	83.3358	71.9797	75.9763	87.1809	92.3173	154.295	149.536	152.943
Os01g0295600	Hypothetical conserved gene.	0	0	0	0	0.032906	0.238395	0	0.024573	0.0268978	0.0580259	0.0268002	0
Os01g0295700	Similar to Protein phosphatase-2C.	27.5326	27.9079	27.726	70.2791	73.9774	69.334	23.5032	29.1349	26.7909	47.4301	50.5189	50.3013
Os01g0295900	Similar to cDNA clone:J023064I01, full insert sequence.	18.9465	17.6186	17.6987	13.6811	15.2821	14.2853	7.54361	19.1094	19.2288	15.3326	14.3349	14.6893
Os01g0296000	Protein kinase, core domain containing protein.	3.96396	1.74368	3.16247	1.86828	1.58074	1.18075	2.74224	2.56241	2.55272	1.59768	1.24033	1.48714
Os01g0296100	Similar to Glycogen synthase kinase.	48.4416	45.8349	50.7458	55.7454	50.8017	52.0243	38.5009	47.1527	43.4215	43.4051	43.6509	43.6908
Os01g0296133	Non-protein coding transcript.	0	0	0	0	0.0339648	0	0	0	0	0	0	0
Os01g0296166	Hypothetical protein.	2.86992	2.50568	2.74757	0.755323	0.535371	0.964468	3.37169	4.02146	3.47521	1.20785	0.654047	0.688351
Os01g0296200	Similar to polygalacturonase.	0	0	0	0	0	0	0	0	0	0	0	0
Os01g0296450	Hypothetical protein.	1.74453	1.819	1.63642	0.686575	1.11988	0.685412	1.72771	1.38535	1.60889	3.03197	2.53356	3.11246
Os01g0296700	Glycoside hydrolase, family 3, N-terminal domain containing protein.	0.112325	0.0724679	0.150551	0.127058	0.12979	0.0379916	0.367099	0.559995	0.141456	0.534029	0.258395	0.49445
Os01g0296900	Hypothetical conserved gene.	0	0	0	0	0	0	0	0	0	0	0	0
Os01g0297200	ATPase, AAA-type, core domain containing protein.	12.8971	15.1197	13.3526	14.5457	15.3274	14.235	9.5008	10.8112	11.9059	15.1548	15.1208	14.4443
Os01g0297700	Protein of unknown function DUF6, transmembrane domain containing protein.	0.340193	0.365799	0.175372	0.016445	0	0.0663825	0.226387	0.27598	0.302091	0.25179	0.068408	0.115193
Os01g0297950	Hypothetical protein.	0	0	0	0	0	0	0	0	0.0424229	0.0457589	0	0
Os01g0298301	Hypothetical conserved gene.	1.79114	1.78839	1.79644	2.41199	2.71024	2.48817	0.532908	1.39016	0.805595	1.93099	2.00668	1.73647
Os01g0298400	Myb transcription factor domain containing protein.	0.187209	0.563639	0.430146	2.91763	3.07651	2.62775	0.0719803	0.466662	0.23576	1.2715	0.97877	1.27733
Os01g0298500	Conserved hypothetical protein.	0.06464	0.208516	0.185653	0.32497	0.165979	0.24596	0.0621339	0.0619733	0.0678366	0.146342	0.202772	0.248974
Os01g0299100	Conserved hypothetical protein.	0.232594	0.875354	0.0556696	0.0730838	0.0746553	0	0.447153	0.167249	0	0.592406	0.972845	0.447943
Os01g0299150	Pentatricopeptide repeat domain containing protein.	1.18858	1.05251	1.80727	0.263624	0.269292	0.118239	0.201618	1.60878	1.54086	0.158288	0.292433	0.654011
Os01g0299200	Pentatricopeptide repeat domain containing protein.	1.53374	1.21896	1.02147	0.314296	0.171229	0.267836	2.17937	1.56637	1.64458	0.169842	0.139457	0.20181
Os01g0299300	Hypothetical conserved gene.	2.06678	1.83585	2.38731	1.46823	0.533581	1.38669	1.85709	2.26152	2.40475	1.66566	1.22151	0.914733
Os01g0299400	Sterile alpha motif homology domain containing protein.	18.6443	12.0789	14.0406	10.0987	10.1156	9.26776	16.4217	18.623	14.9817	13.5548	13.9893	16.9551
Os01g0299500	Conserved hypothetical protein.	93.5373	97.4542	101.866	90.11	96.7006	93.222	16.009	85.7264	86.985	64.3404	61.9935	66.2801
Os01g0299700	3'-5' exonuclease domain containing protein.	0.0457297	0.0983435	0.0437802	0.0574753	0	0	0.0439568	0	0	0	0	0
Os01g0299801	Conserved hypothetical protein.	0	0	0	0	0	0	0	0	0	0	0	0
Os01g0300000	3'-5' exonuclease domain containing protein.	0.66889	0.774563	0.591115	0.258675	0.0660592	0.23929	0.5935	0.887948	0.755966	0.436829	0.430414	0
Os01g0300200	Similar to ACLB-1 (ATP-citrate lyase B-1).	55.32	48.8265	53.5517	50.9898	49.1991	54.1647	89.8103	60.4002	59.4892	76.1597	78.4071	78.0648
Os01g0300400	Hypothetical conserved gene.	0.68479	0.888678	0.361708	0.534213	0.348642	0.589023	0.680939	0.860293	0.322156	0.641518	0.37037	0.454761
Os01g0300600	Similar to carbohydrate binding.	31.1929	28.3305	30.3705	24.4554	24.398	26.8026	44.7328	32.1321	33.1592	26.0966	26.2834	25.565
Os01g0300900	Hypothetical conserved gene.	2.12907	2.42109	2.06764	1.32833	1.33723	1.5024	1.75207	1.9825	2.25044	4.00522	4.30036	4.01179
Os01g0301000	Pentatricopeptide repeat domain containing protein.	8.39679	7.93373	8.65566	4.53225	4.60302	4.22666	14.4044	8.86738	9.42277	3.49379	3.74892	3.62532
Os01g0301100	Conserved hypothetical protein.	0.489947	0.287359	0.596985	0.447846	0.228738	0.338961	0.299697	0.298922	0.42069	0.0504191	0.37259	0.0490165
Os01g0301300	Hypothetical protein.	2.24296	2.22138	2.37337	1.48371	1.23144	1.37253	1.44679	1.47134	1.42471	0.851894	1.04923	1.26665
Os01g0301500	Pentatricopeptide repeat domain containing protein.	0	0	0.116652	0.061257	0.125148	0.061818	0.0234245	0.046728	0.0511489	0.110342	0.178372	0.160909
Os01g0301700	Hypothetical conserved gene.	1.22219	0.889004	0.676813	0.316256	0.484585	0.466064	1.55489	1.21772	1.14431	0.705309	0.664046	0.685688
Os01g0301900	Protein of unknown function DUF247, plant domain containing protein.	13.1205	13.9514	10.6072	11.1769	10.2006	11.2793	10.3698	9.78387	7.03769	6.8485	7.92679	7.2195
Os01g0302000	Hypothetical conserved gene.	8.22221	9.60987	9.41179	9.09846	7.91719	7.33032	3.09265	7.88301	7.40953	9.40853	10.7469	10.9171
Os01g0302100	Conserved hypothetical protein.	5.01515	4.9196	4.73817	3.01341	3.0782	3.2549	1.14175	3.85926	4.75531	4.14573	4.84157	4.23616
Os01g0302250	Conserved hypothetical protein.	1.6351	1.94654	3.18669	0.660557	1.1246	0.740675	1.9085	2.68739	3.30935	1.05765	1.58761	2.24926
Os01g0302500	Knotted1-type homeobox protein OSH6.	3.75209	3.13472	2.68764	2.5445	2.2873	2.60204	1.11572	2.76914	3.3994	5.13341	4.33263	4.66384
Os01g0302800	Conserved hypothetical protein.	16.4564	16.0864	14.7809	2.55719	3.30363	2.22641	2.99111	12.7367	12.6229	4.94496	5.3187	4.14885
Os01g0302900	Conserved hypothetical protein.	0.136972	0.0841607	0.0749327	0.0245932	0.0879269	0.0910009	0.075235	0.0750405	0.0821401	0.0221498	0	0.107668
Os01g0303000	Similar to CP12 (Fragment).	2008.07	2297.34	2236.02	508.02	555.737	477.249	1559.64	2158.56	2070.14	646.495	649.451	641.526
Os01g0303100	Similar to Chitinase precursor (EC 3.2.1.17).	1.52632	1.60552	1.55655	0.834064	1.1502	1.01004	1.21199	1.52697	1.67144	1.80288	1.73477	1.57015
Os01g0303200	Conserved hypothetical protein.	7.11642	6.62787	6.9493	6.84579	5.91769	6.32295	10.9448	7.65208	8.01986	8.3159	8.12242	7.7231
Os01g0303300	Similar to Stress-inducible membrane pore protein.	0	0	0.0455537	0.0299018	0	0.0201171	0	0	0	0	0	0.0261818
Os01g0303401	Hypothetical gene.	0	0	0	0	0	0	0	0	0	0	0	0
Os01g0303600	Zinc finger, RING/FYVE/PHD-type domain containing protein.	11.0684	10.8813	10.2072	23.2232	22.0115	22.5191	5.99272	13.3405	14.5552	25.0583	25.2021	27.8911
Os01g0303800	UspA domain containing protein.	40.7429	42.9298	39.1234	23.6244	22.1891	23.5208	43.5672	45.2194	44.99	21.4162	23.4828	24.0842
Os01g0304000	Similar to Ribosomal protein L29.	88.9986	83.0673	87.4391	44.3361	47.7062	46.5726	58.1901	86.4821	73.8032	74.7913	87.8647	91.1058
Os01g0304050	Non-protein coding transcript.	0.0361681	0.0129635	0	0	0.0541743	0.0356798	0	0.0115587	0.0253044	0.0204707	0.0315158	0.0331688
Os01g0304100	Similar to Cation chloride cotransporter.	0	0.0190131	0	0	0.0113508	0	0	0	0	0	0	0
Os01g0304200	Similar to Transcription factor PCF7.	0	0	0	0	0	0	0	0	0	0	0	0
Os01g0304300	Similar to predicted protein.	4.34615	4.75276	4.44392	5.79688	4.72583	5.32497	3.77978	4.88967	5.69359	6.93618	6.09029	7.01165
Os01g0304400	Conserved hypothetical protein.	0.645723	0.405023	0.257581	5.27524	3.5579	4.66379	0.103448	0.361132	0.282357	6.45668	6.66758	5.86254
Os01g0304500	Hypothetical conserved gene.	0	0.0575591	0.102496	0	0.0687256	0	0	0	0.112354	0.12119	0	0
Os01g0305200	Lg106-like family protein.	41.2454	47.1669	47.7188	56.7782	57.9991	67.0822	23.6974	41.2827	36.1649	46.5368	47.4128	52.6717
Os01g0305300	Non-protein coding transcript.	3.88318	4.62931	3.31354	7.53304	7.58663	8.066	4.21949	4.77513	3.27789	4.25234	3.00119	3.94824
Os01g0305900	Similar to R2R3 Myb transcription factor MYB-IF35.	4.05722	4.49893	4.00563	3.58545	4.53748	4.42235	5.05771	4.8623	4.95641	5.74085	6.86078	5.35442
Os01g0306100	Plant specific eukaryotic initiation factor 4B family protein.	0.893718	1.48953	2.13904	0.112327	0.344226	0.113355	0.859069	1.67085	1.45377	1.16342	1.86903	0.885173
Os01g0306200	Protein of unknown function DUF3511 domain containing protein.	0	0	0	0	0	0	0	0	0	0	0	0
Os01g0306400	Hypothetical conserved gene.	0.622894	0.913335	0.623446	0.462613	0.145403	0.406997	0.0816471	0.352889	0.50513	0.192301	0.236846	0.124634
Os01g0306800	Hypothetical conserved gene.	38.9255	38.1943	37.3762	20.7173	20.6163	24.9386	51.1048	41.1795	40.1986	25.0132	25.054	26.4187
Os01g0306900	Protein of unknown function DUF789 family protein.	9.40567	8.97445	8.83152	10.8472	9.86954	9.39522	10.0594	10.9252	10.2504	11.4514	9.40269	11.4172
Os01g0307500	Na<sup+</sup> transporter, A member of HKT (high-affinity K<sup>+</sup> transporter)-type transporters, Regulation of K<sup>+</sup>/Na<sup>+</sup> homeostasis, Salt tolerance	0.418143	0.14306	0.327532	0.836088	0.707655	0.59464	0.785593	0.218669	0.518607	0.430299	0.417355	0.188248
Os01g0307562	Similar to JD1.	2.66146	3.07489	3.11723	1.33446	1.23593	1.0534	0.244941	2.30735	2.16909	2.40376	2.91617	2.05646
Os01g0307624	Conserved hypothetical protein.	0.542944	0.364882	0.357361	1.38612	0.969363	1.23383	0.40773	0.178937	0.142448	0.787457	0.354829	0.532151
Os01g0307686	Similar to embryonic abundant protein-like.	7.13825	8.43361	7.97292	7.55948	7.92002	5.30936	2.45659	2.40799	4.06932	7.50674	6.33525	5.18855
Os01g0307750	Hypothetical gene.	0	0	0	0	0	0	0	0	0	0	0	0
Os01g0308200	Hypothetical protein.	0.0443485	0.0238433	0.0212289	0	0	0.0187499	0.0106573	0	0.0349062	0.0188256	0	0
Os01g0308300	NB-ARC domain containing protein.	0	0	0	0	0	0	0	0	0	0	0	0
Os01g0308600	Conserved hypothetical protein.	7.31915	8.80976	7.91351	5.0343	6.31131	6.49677	8.19045	10.9273	10.3943	9.56292	11.4227	8.65573
Os01g0308700	Similar to H0315A08.1 protein.	0	0	0	0	0	0	0	0	0	0	0	0
Os01g0309100	Similar to anther-specific protein SF18.	9.17237	9.45814	8.91643	0.88679	0.724686	1.35231	2.93892	7.08027	7.70077	4.31291	3.88561	6.10821
Os01g0309451	Hypothetical gene.	0.256944	0.184189	0.409983	0.861171	0.879688	0.398318	0	0.164229	0.179767	0.242379	0.179115	0.471273
Os01g0309800	Similar to Hydrogenase expression/formation protein hypB.	45.6135	47.2219	47.8468	10.9478	14.6738	11.0408	53.999	70.2962	70.0046	23.092	20.7514	24.927
Os01g0309900	Lipase, class 3 family protein.	21.7986	19.3132	18.0062	27.2163	26.46	28.372	25.4905	19.5866	20.7024	20.7499	22.3603	21.9569
Os01g0309966	Hypothetical protein.	0	0	0	0	0	0	0	0	0	0	0	0
Os01g0310032	Similar to Cold-regulated protein.	0.249662	0.447423	0.239019	0.575276	0.961602	0.316661	0	0.398938	0.0873362	0.0942041	0.652645	0.137375
Os01g0310100	Similar to PLDP1 (PHOSPHOLIPASE D P1); phospholipase D.	3.60378	2.48037	2.85285	7.19649	7.27745	8.32616	2.91171	3.61252	4.03183	7.77782	6.46788	7.72406
Os01g0310500	Conserved hypothetical protein.	13.6915	12.683	13.0167	12.4229	11.5104	12.9453	8.41719	14.2006	15.6594	10.3558	10.2627	10.4182
Os01g0310550	Non-protein coding transcript.	1.38218	1.14324	1.45897	2.24944	1.9338	1.48339	1.80553	1.35914	1.56211	1.20354	1.4638	0.994548
Os01g0310600	Non-protein coding transcript.	33.3359	40.1297	39.6375	14.7193	17.2194	12.6147	15.6013	44.1672	34.1685	19.9129	22.7133	26.7924
Os01g0310700	Non-protein coding transcript.	0.669249	0.102803	0.640718	0.961307	0.981978	0.161685	0	0.274989	0.40134	0.541126	0.0999711	0.315643
Os01g0310800	Similar to Pto kinase interactor 1.	12.2879	9.98975	10.1728	16.1135	15.3383	15.6815	15.2115	11.8626	11.3451	12.6955	12.3883	11.1855
Os01g0311100	Similar to RING-H2 finger protein ATL2L.	8.05776	8.36956	8.86876	2.99688	3.6595	2.08574	2.26565	8.51365	9.08902	4.59163	3.35303	4.2226
Os01g0311300	Similar to Sorbitol transporter.	4.91415	4.12412	5.62263	3.08816	4.46256	3.44583	5.01165	6.03291	4.90559	2.91703	3.60319	3.09968
Os01g0311400	Zinc finger, RING/FYVE/PHD-type domain containing protein.	15.8384	22.51	20.5692	6.57779	10.2999	8.414	11.1204	16.7035	17.8502	8.57462	10.8729	8.2603
Os01g0311500	Similar to predicted protein.	15.6057	13.6596	14.5401	12.0791	11.2494	12.7642	17.3294	10.2104	10.544	7.69117	7.54822	8.08621
Os01g0311600	Sulfotransferase family protein.	1.95767	1.69658	1.79029	0.0734474	0.262593	0.29648	1.0111	2.2691	1.99315	0.496128	0.397184	0.643102
Os01g0311700	Pectinesterase inhibitor domain containing protein.	0	0	0	0	0	0	0	0	0	0.309901	0	0.0502133
Os01g0311800	Similar to Pectinesterase.	1.89016	2.06873	1.8419	0.424222	0.455011	0.59935	3.84465	2.97716	2.53268	0.70684	0.670578	0.55717
Os01g0312500	Similar to Pectinesterase.	7.92935	7.75377	6.40103	4.32322	4.94825	4.62563	9.77307	9.19154	9.01734	8.97585	8.88352	9.0758
Os01g0312600	Hypothetical protein.	0.186023	0.200024	0.0445231	0.116901	0.208976	0.314591	0.357622	0.178349	0.146417	0.342182	0.218828	0.127947
Os01g0312800	Similar to CEL4=CELLULASE 4 (Fragment).	0.342414	0.345175	0.26635	0.174834	0.0549519	0.0633358	0.226283	0.492431	0.0673775	0.145352	0.313288	0.223738
Os01g0313050	Hypothetical protein.	0	0	0	0	0	0	0	0	0	0	0	0
Os01g0313300	Similar to EREBP-3 protein (Fragment).	11.4549	12.1711	11.14	51.6134	53.6823	45.5203	3.43817	12.1978	13.4944	45.7168	44.2658	46.4629
Os01g0313600	Conserved hypothetical protein.	0.653853	0.966719	0.808555	0.171207	0.139911	0.27644	0	0	0	0.061679	0.0854624	0.0299816
Os01g0314000	Protein of unknown function DUF3615 domain containing protein.	5.48247	5.95938	5.34885	7.04083	8.57312	7.64215	0.804129	1.26036	1.45799	1.12453	1.32774	1.79193
Os01g0314100	Catalytic domain of components of various dehydrogenase complexes containing protein.	135.504	127.695	126.682	146.059	142.942	145.367	74.398	69.6995	68.5394	40.7981	39.8971	41.5266
Os01g0314300	Uncharacterized domain 2 containing protein.	42.5154	43.4275	39.9288	35.5166	32.0458	38.6668	45.5307	43.8217	41.3129	42.2733	44.5674	44.3289
Os01g0314600	Similar to Cytochrome c oxidoreductase.	0	0	0	0	0	0	0	0	0	0	0	0
Os01g0314800	Late embryogenesis abundant protein 3 family protein.	96.8165	111.103	107.055	865.046	902.032	801.706	44.1934	51.1738	46.5956	951.212	973.382	968.032
Os01g0315600	Similar to Monoglyceride lipase.	3.40774	3.45904	3.52346	2.39849	2.29256	2.29367	3.40665	4.52175	4.32013	5.61651	5.01712	4.66523
Os01g0315700	Similar to Monoglyceride lipase.	8.99714	8.96819	10.5626	6.47942	8.6423	6.0251	3.40883	13.663	14.6111	18.7708	17.2362	19.1882
Os01g0315800	Similar to DTDP-glucose 4-6-dehydratase-like protein (Fragment).	13.5231	12.696	12.0604	9.83182	9.17368	9.14396	10.4815	11.4284	10.7801	7.34724	8.16788	7.92546
Os01g0315850	Hypothetical protein.	0	0	0	0	0.0204896	0.0134947	0	0	0	0.0180655	0.0166877	0
Os01g0316001	Hypothetical conserved gene.	0	0	0	0	0	0	0	0	0	0	0	0
Os01g0316100	FAD dependent oxidoreductase family protein.	0.282744	0.273624	0.0541381	0.0355366	0.217805	0.0717242	0	0.216864	0.237381	0.208039	0.11826	0.342272
Os01g0316500	Conserved hypothetical protein.	20.6329	22.9352	22.1252	8.92796	8.94598	8.46145	6.73504	22.0086	19.297	12.2039	11.8398	11.694
Os01g0316600	Similar to pre-mRNA-splicing factor SF2.	6.44585	5.82286	6.79892	14.6485	12.1729	14.0301	1.89121	5.04814	5.21111	11.8145	11.4229	12.7025
Os01g0316800	Similar to Deleted in split hand/splt foot protein (Fragment).	72.2198	86.679	74.9027	42.082	45.381	43.9726	68.8495	82.9747	74.6348	85.0616	90.4512	98.1802
Os01g0316900	Conserved hypothetical protein.	9.69403	10.6703	9.85956	8.80386	8.85264	8.91534	7.99562	10.1036	9.39675	9.39232	8.88853	7.89215
Os01g0317125	Hypothetical protein.	0.332516	0.16252	0.49198	0.322939	0.349288	0.230045	0.319624	0.289816	0.571025	0.171091	0.11063	0.182965
Os01g0317500	Similar to esterase/lipase/thioesterase family protein.	0.144249	0.310213	0.690498	0	0.0925988	0.18296	0	0.553193	0.605531	0.898079	0.754168	0.158745
Os01g0317800	Alpha/beta hydrolase family protein.	19.1267	18.3665	21.0471	10.1014	10.4854	6.49391	10.2695	18.5556	16.9373	21.6326	22.6653	21.4239
Os01g0318000	Similar to esterase/lipase/thioesterase family protein.	0.219064	0	0	0	0	0	0	0.0700089	0	0	0.0763545	0.0401796
Os01g0318201	Non-protein coding transcript.	0	0	0	0	0	0.134999	0	0	0	0	0.083471	0
Os01g0318202	Hypothetical gene.	1.33129	1.53832	1.73108	0.624339	0.70154	0.571251	0.381993	0.933464	1.54309	0.854712	0.976518	0.994935
Os01g0318400	Conserved hypothetical protein.	0	0	0	0	0	0	0	0	0	0	0	0
Os01g0318600	Hypothetical protein.	3.6327	3.92747	3.64887	5.48887	5.83627	3.96972	2.57596	3.76831	2.99988	6.15697	4.35895	4.71865
Os01g0318700	Similar to ABC1 protein (Fragment).	0.490512	0.197787	0.26415	0.597233	0.649434	0.712874	0.471495	0.323315	0.257385	0.746116	0.593043	0.489196
Os01g0319000	Similar to Pectin acetylesterase (Fragment).	0.833204	0.753385	0.870199	0.737807	0.887387	0.936709	1.6018	1.77921	2.40462	0.88958	0.96034	0.854413
Os01g0319066	Hypothetical protein.	0	0	0	0	0	0	0	0	0	0	0	0
Os01g0319200	Hypothetical conserved gene.	0	0.167445	0.029817	0	0	0	0.0299373	0.0298599	0	0.0528827	0	0.0685488
Os01g0319400	Protein of unknown function DUF247, plant domain containing protein.	0	0	0	0	0	0	0	0	0	0	0	0
Os01g0320400	Conserved hypothetical protein.	0	0	0	0	0	0	0	0	0	0	0	0
Os01g0320700	Hypothetical protein.	27.969	29.8568	32.0674	10.0799	10.8158	10.8276	15.6773	29.5936	30.2009	15.6013	18.3578	16.2427
Os01g0321300	Similar to Protein translocase subunit secA.	40.9117	38.042	40.2215	44.8	43.4788	44.5242	38.9972	37.5407	36.5709	39.6992	40.8838	42.5529
Os01g0321500	Hypothetical protein.	0	0	0	0	0	0	0	0	0	0	0	0
Os01g0321700	Similar to predicted protein.	12.2295	11.6156	12.2614	8.30044	8.44107	8.17702	13.7279	12.7539	13.0695	10.0189	10.3708	10.6811
Os01g0321800	Gas vesicle protein GvpC repeat containing protein.	17.1108	17.7209	17.6746	14.6295	14.973	15.6297	11.5132	17.8296	17.3427	14.8326	15.4435	17.7896
Os01g0321900	Hypothetical conserved gene.	1.74266	1.36279	1.06169	0.298672	0.203396	0.167449	0.152282	1.67077	0.997551	1.03116	0.414139	0.435859
Os01g0322300	Similar to soluble inorganic pyrophosphatase.	0	0	0	0	0	0	0	0	0	0.0592071	0	0
Os01g0322700	Primary microRNA of OsmiR408; Target gene(s): OsUCL8 (Os03g0709100), OsUCL7 (Os03g0259100), Regulation of panicle branching and grain weight, Regulation of grain yield and photosynthesis	2.37098	2.59496	1.94563	0.372494	0.543577	0.358005	2.88952	4.7087	5.19862	0.958534	1.5495	1.91033
Os01g0322800	WD40 repeat-like domain containing protein.	12.7154	11.4948	12.713	11.612	10.9503	12.12	14.992	11.9506	11.9638	12.7273	11.9313	12.6949
Os01g0323000	Similar to BRASSINOSTEROID INSENSITIVE 1-associated receptor kinase 1.	8.15305	8.78629	8.86827	9.13779	9.59129	10.7796	12.8575	11.8821	11.4974	17.1088	18.7821	19.1864
Os01g0323100	Similar to Pto kinase interactor 1.	1.74989	1.58836	1.04434	1.65665	1.6485	1.39318	2.68691	2.15704	1.81258	2.08374	2.18621	1.65063
Os01g0323300	RNA-binding, CRM domain domain containing protein.	21.3298	20.9888	20.9633	9.67618	11.1443	9.5435	22.6411	22.7081	20.874	12.2946	13.7629	11.6886
Os01g0323500	Conserved hypothetical protein.	0.472541	0.381081	0.48067	0.296956	0.455011	0.799134	0.45422	0.764516	0.65088	0.651916	0.524992	0.763787
Os01g0323600	Similar to S-adenosylmethionine synthase 2.	0.326463	0.576701	0.401844	1.61195	1.75139	1.59713	0.470709	0.312995	0.24472	2.8772	2.53585	2.83566
Os01g0323775	Hypothetical protein.	0.050443	0	0	0.237747	0.129525	0.319899	0.072731	0	0	0.428253	0.2901	0.333071
Os01g0323950	Similar to Glycine-rich protein 2b.	0	0	0	0	0	0	0	0	0	0	0	0
Os01g0324400	Similar to cDNA clone:J033110L02, full insert sequence.	4.89417	4.68845	3.933	2.72145	3.03702	3.24172	1.82475	4.70648	5.22959	2.77005	3.30316	3.14998
Os01g0326000	Similar to Class III peroxidase 13.	17.7943	18.7567	18.2945	10.9988	8.98445	7.7332	17.0202	18.9932	17.1718	15.6446	15.9485	13.4408
Os01g0326100	Non-protein coding transcript.	4.22887	3.71256	4.30482	3.56579	4.26099	3.87002	7.69247	8.16014	6.82553	2.78736	3.26045	2.78346
Os01g0326300	Haem peroxidase, plant/fungal/bacterial family protein.	34.4628	35.0475	31.2046	36.6751	39.8397	35.2029	59.1031	54.1612	54.2695	29.9804	28.1261	30.3922
Os01g0327000	Similar to Class III peroxidase 14.	1.9115	1.95111	2.20131	1.37097	1.2315	1.27372	2.27011	2.73568	2.42031	2.15201	1.80322	1.85206
Os01g0327100	Similar to Peroxidase 8.	2.81809	2.64401	2.53925	1.23272	1.02867	0.934471	4.16949	3.84085	2.98645	1.18844	1.67559	1.33781
Os01g0327250	Hypothetical protein.	0	0	0	0	0	0	0	0	0	0	0	0
Os01g0327400	Similar to Peroxidase (Fragment).	130.952	138.941	133.393	69.7491	76.8831	68.7645	253.127	232.224	237.117	123.362	120.98	123.167
Os01g0327500	Conserved hypothetical protein.	17.3817	17.0953	19.4804	6.93411	5.40761	5.36734	4.27675	10.6358	9.96111	18.1312	22.2071	19.5201
Os01g0327600	Hypothetical conserved gene.	7.12226	6.22496	6.5415	7.01766	6.5182	7.29448	9.30634	6.71158	7.12273	5.68668	6.40393	5.93086
Os01g0327900	Hypothetical conserved gene.	7.21074	6.94656	7.90292	5.76165	4.94301	4.93846	8.62478	7.47634	8.1152	3.67493	3.44583	3.78814
Os01g0328300	Protein of unknown function DUF295 domain containing protein.	5.1923	4.44581	5.38007	3.75308	2.66787	2.89535	8.18482	4.89615	4.95574	2.76947	2.04437	2.02814
Os01g0328400	Ubiquitin.	276.49	279.207	283.043	138.742	161.967	140.472	216.897	285.883	291.195	266.121	259.956	257.664
Os01g0328500	Bucentaur or craniofacial development family protein.	12.5692	11.0151	11.0978	13.0446	10.6644	13.449	7.25561	12.4383	14.3224	13.2744	13.231	14.6295
Os01g0328600	Similar to cyclase/dehydrase.	20.6499	18.3978	19.6566	31.3818	29.3145	34.453	22.1405	17.3544	18.7981	28.1572	27.6631	25.426
Os01g0328700	FAD-dependent pyridine nucleotide-disulphide oxidoreductase domain containing protein.	101.123	104.182	99.5145	79.2937	82.4392	89.2337	157.557	88.6783	85.0014	97.6959	99.6673	93.8069
Os01g0328900	Glycosyl transferase, family 31 domain containing protein.	5.22232	5.10874	4.54858	3.15845	2.89869	3.27038	4.66129	5.17628	5.27454	4.03363	3.65415	4.53718
Os01g0329000	Phospholipid/glycerol acyltransferase domain containing protein.	0.64236	0.50652	0.553477	0.242204	0.109961	0.262528	0.823275	2.38132	1.95497	0.836208	0.850796	0.695127
Os01g0329075	Hypothetical protein.	0	0	0	0	0	0	0	0	0	0	0	0
Os01g0329150	Non-protein coding transcript.	0	0	0	0	0	0	0	0	0	0	0	0
Os01g0329300	Pectin lyase fold domain containing protein.	0.0503195	0.054107	0	0.0210813	0	0.0496402	0.0322458	0.0321624	0.0176026	0.0379737	0.0526164	0.110752
Os01g0329350	Hypothetical protein.	0	0	0	0	0	0	0	0	0	0	0	0
Os01g0329400	Similar to predicted protein.	13.1799	14.1215	11.0913	27.5447	26.9627	28.3572	13.8412	12.5013	12.4042	23.7728	24.3016	25.0987
Os01g0329800	Hypothetical conserved gene.	4.17958	3.21194	3.71881	2.35202	2.85734	2.55077	6.96828	3.65625	4.65887	2.47252	2.28395	2.41673
Os01g0329900	Hypothetical conserved gene.	11.1526	11.948	12.0681	16.2804	16.9063	14.5867	11.3693	15.3815	15.7629	24.7509	24.6499	22.4184
Os01g0330001	Non-protein coding transcript.	0.204532	0	0	0	0.39389	0.172947	0	0.196095	0	0.115763	0	0.225086
Os01g0330100	Similar to Alpha-L-fucosidase 2.	5.32383	4.37147	4.77914	3.30217	4.3585	4.32629	2.93754	4.61367	4.10689	5.65861	5.56684	5.99577
Os01g0330200	Peptidase C1A, papain family protein.	2.62166	2.50921	2.31682	1.08627	0.702764	0.706452	5.62157	7.54051	6.4701	0.945737	1.73216	1.39499
Os01g0330650	Hypothetical gene.	0	0	0	0	0	0	0	0.0453568	0	0	0	0
Os01g0331100	Similar to Alpha-L-fucosidase 2.	0.546412	0.307759	0.473297	0.261622	0.317356	0.253017	0.425185	0.349247	0.327677	0.235629	0.14964	0.40088
Os01g0331500	Non-protein coding transcript.	0	0	0	0	0	0	0	0	0	0	0	0
Os01g0331900	Protein of unknown function DUF846, eukaryotic family protein.	18.9831	19.597	18.3189	20.3824	16.9776	17.5894	28.8457	21.3604	23.1825	20.0945	23.0192	19.6397
Os01g0332002	Non-protein coding transcript.	0	0	0	0	0	0	0	0	0	0	0	0
Os01g0332100	Similar to Invertase.	39.3553	35.9948	36.1393	99.9056	95.4189	103.734	32.8142	22.1054	22.0414	58.7616	54.6784	58.1933
Os01g0332150	Hypothetical protein.	1.09703	0.884698	0.945232	3.37804	2.51759	3.5945	1.10722	0.815121	0.892239	1.95585	1.27615	1.4789
Os01g0332200	GA 2-oxidase2, GA metabolism	0.25856	0.59576	0.247537	0.0696365	0.118556	0.0156165	0.0355051	0.21248	0.0775275	0.146342	0.289674	0.121947
Os01g0332500	Similar to Serine carboxypeptidase II-like protein.	1.02835	1.03203	0.918873	0.301577	0.352071	0.299509	0.483256	1.05165	1.03124	0.957122	1.29034	0.867624
Os01g0332700	Similar to predicted protein.	0.17797	0.287048	0.0851913	0.223681	0.456981	0.225729	0.085535	0.511883	0.280156	0.654739	0.27914	0.244817
Os01g0332800	Similar to SCPL33.	26.8734	26.5519	25.7491	26.1846	22.6634	25.2441	33.7649	20.4753	22.5526	22.4122	21.645	22.5721
Os01g0332900	Similar to immediate-early protein RSP40.	36.8591	33.4889	33.6543	13.1899	13.3518	14.0263	28.6877	36.7536	36.5076	18.1334	15.7876	22.3901
Os01g0333001	Non-protein coding transcript.	1.50159	0.69821	1.24331	0.178525	0.104208	0.27453	0.23406	1.08946	1.3203	0.459396	0.742629	0.580601
Os01g0333600	Protein of unknown function DUF594 domain containing protein.	0	0	0.0362416	0.0475785	0.0972031	0.0160048	0.0727757	0.0544406	0	0.192832	0.0593751	0.187468
Os01g0335600	Conserved hypothetical protein.	0.131872	0.106348	0.315625	0.0414357	0	0.167261	0.221829	0.284471	0.172991	0.037319	0.137891	0
Os01g0335700	NB-ARC domain containing protein.	9.62236	9.72198	10.025	6.14052	7.53472	7.51294	16.5514	9.98228	11.0674	7.01424	6.93097	6.47488
Os01g0336300	Hypothetical conserved gene.	0.400905	0.391892	0.523383	0.045807	0.421127	0.154088	0.210198	0.384366	0.267738	0.20628	0.419205	0.120325
Os01g0337100	Similar to Sesquiterpene synthase.	0.0245879	0	0	0.123613	0	0.0623726	0	0	0	0.027833	0.0514206	0.0811762
Os01g0337160	Conserved hypothetical protein.	7.71067	9.2617	8.67829	4.53829	3.64592	3.14865	3.86856	7.06802	7.22357	4.59833	5.36853	5.42244
Os01g0337180	Hypothetical gene.	0	0	0	0	0	0	0	0	0	0	0	0
Os01g0337500	Similar to H+-pyrophosphatase (Fragment).	8.49153	9.11364	9.37321	4.37057	5.22728	4.46753	3.68522	5.33128	4.92125	3.15625	3.9426	3.23408
Os01g0337600	Similar to binding.	27.8512	27.2416	26.1129	36.9266	36.6992	38.5506	23.4413	26.9836	27.2271	27.0113	26.3318	28.6257
Os01g0337700	Conserved hypothetical protein.	9.90868	10.3047	10.4924	7.31183	8.57736	7.03498	2.14061	8.20447	8.61306	7.57675	7.35211	6.66379
Os01g0337900	Similar to Dihydrolipoamide dehydrogenase.	23.1406	22.175	21.5468	16.8973	15.0275	16.6417	24.1648	23.3837	24.5068	17.3724	18.5295	18.9302
Os01g0338000	Similar to GTP-binding protein SAR1A.	55.903	59.3585	57.5704	49.0533	43.1575	50.8054	80.8277	62.0611	60.8702	64.7895	64.0111	66.2135
Os01g0338100	Similar to Transcription initiation factor IID, 18kD subunit family protein.	0	0	0	0	0	0	0	0	0	0	0	0
Os01g0338150	Hypothetical gene.	4.40475	5.31315	4.86574	2.21799	3.00882	2.96053	1.95415	5.3194	5.09669	3.2042	2.44315	2.85094
Os01g0338200	Mov34/MPN/PAD-1 family protein.	35.1223	31.1202	32.9517	41.9068	38.4436	44.9171	29.684	32.6722	33.9964	31.6397	35.511	35.075
Os01g0338401	Hypothetical gene.	0	0	0.00700327	0	0	0.0123709	0.0351576	0	0	0.00828057	0	0.00805021
Os01g0338600	Similar to cysteine sulfinate desulfinase/cysteine desulfurase and related enzymes.	24.0267	21.1939	21.6153	19.4996	21.9147	20.2525	8.6462	20.4599	21.477	26.2239	26.3386	24.1823
Os01g0339001	Non-protein coding transcript.	0.0880322	0	0.0842792	0	0.113022	0.0744375	0	0	0	0	0	0
Os01g0339400	Conserved hypothetical protein.	0.226507	0.243556	0.867403	0	0	0	0	0.217163	0.118854	0	0	0
Os01g0339500	Similar to No apical meristem protein.	3.80735	4.02681	4.44176	4.66758	4.19366	3.38651	0.97993	2.87235	3.77729	3.20294	3.1327	3.49162
Os01g0339600	Proteasome assembly chaperone 3 domain containing protein.	0.717242	0.368086	0.468181	0.297073	0.303461	0.296348	0.188028	0.562625	0.564534	0.212202	0.238631	0.18836
Os01g0339851	Conserved hypothetical protein.	0	0	0.277824	0.364731	0	0	0.0929816	0	0	0	0	0
Os01g0339900	Thioredoxin domain 2 containing protein.	13.2342	13.8588	13.5859	7.88247	7.48901	9.20179	23.9606	15.1341	16.4823	8.5132	10.6566	10.0896
Os01g0339950	Non-protein coding transcript.	0.0388206	0.0834852	0.0123885	0	0	0.00547094	0	0	0	0.00732402	0	0.0142405
Os01g0340100	Transcription factor, MADS-box domain containing protein.	0	0	0	0	0	0	0	0	0	0	0	0
Os01g0340400	Transcription factor, MADS-box domain containing protein.	0	0	0	0	0	0	0	0	0	0	0	0
Os01g0340600	Conserved hypothetical protein.	0.291568	0.679279	0.232615	0	0.124778	0	0.513817	0.745438	0.509977	0	0	0
Os01g0340801	Non-protein coding transcript.	0.043819	0	0.00839019	0.0220295	0.0112516	0.0222313	0.235873	0.210057	0.110366	0.0297613	0	0
Os01g0341000	Conserved hypothetical protein.	4.89637	6.35763	4.77607	0.735382	2.29312	1.22384	5.77217	8.03063	6.52817	2.597	2.02863	2.23669
Os01g0341200	Tubulin, conserved site domain containing protein.	5.1158	4.42338	3.53443	0.82858	0.931036	1.0034	3.21917	3.96931	5.86693	0.805961	0.882362	0.56589
Os01g0341300	Conserved hypothetical protein.	0.200346	0.775533	0.920664	0.55397	0.565881	0.745391	0.0770315	0	0.210254	0.226788	0.0418982	0.0440957
Os01g0341750	Hypothetical protein.	1.40917	1.25172	1.3882	0.359356	0.655505	0.552605	0.961918	0.744049	0.70728	0.416126	0.800812	0.438263
Os01g0342500	Hypothetical conserved gene.	1.24801	1.34195	1.26509	0.55361	1.22528	0.124151	1.55246	0.914992	0.77043	0.747913	1.84232	0.888686
Os01g0342750	Hypothetical conserved gene.	1.81215	1.6429	1.71789	1.74169	1.55105	1.7952	1.75898	1.20936	1.47294	1.20666	0.928859	1.02645
Os01g0342800	Similar to UPF0631 protein.	7.69174	7.77159	8.8239	3.70859	2.7242	4.03692	4.97152	8.77302	7.0979	5.29168	4.40276	4.23233
Os01g0342900	Similar to Adenosine monophosphate binding protein 1 AMPBP1.	0.0609353	0.0436812	0.0388917	0.153173	0.0391166	0.10305	0.175719	0.175264	0.298427	0.09197	0.148672	0.134117
Os01g0343001	Hypothetical gene.	0	0	0	0	0	0	0	0	0	0	0	0
Os01g0343100	Protein of unknown function DUF594 family protein.	0.311696	0.105839	0.10994	0.288661	0.147434	0.360663	0.252304	0.173011	0.241028	0.547819	0.53177	0.604794
Os01g0343200	AT-IMP (Arabidopsis thaliana importin alpha); protein transporter.	11.1315	10.1432	11.4346	8.67745	8.49667	7.68767	9.44012	12.1413	11.7401	7.83624	9.11097	9.33488
Os01g0343300	GATA transcription factor, Tolerance to abiotic stresses (salinity, drought, and ABA), Seed development	28.0626	29.3204	28.5879	48.3062	49.4254	52.5502	25.4068	31.8368	31.2937	52.3598	48.1478	50.0057
Os01g0343350	Hypothetical protein.	0.270467	0.290825	0.388405	0.594888	0.434057	0.400224	0.129991	0.129655	0.283843	0.765408	0.919142	0.96735
Os01g0343400	Conserved hypothetical protein.	0.216146	0.185932	0.206932	0.353162	0.333005	0.456918	0	0.165783	0	0.587215	0.316418	0.0951466
Os01g0343500	Similar to TPR repeat.	5.42976	5.23447	6.325	3.78198	3.03913	3.10984	4.39651	6.05201	6.28775	4.07235	4.12535	4.78325
Os01g0343780	Hypothetical gene.	0	0	0	0	0	0	0	0	0	0	0	0
Os01g0344620	Hypothetical gene.	0.0403907	0.00723848	0.0451136	0.0676866	0.034571	0.0597682	0.116474	0.0387244	0.0282588	0	0.0140781	0.0148165
Os01g0346250	Conserved hypothetical protein.	17.7584	18.8852	19.2744	12.0182	15.0118	12.7059	14.6939	21.4849	24.3709	14.6716	14.692	15.0151
Os01g0346400	Conserved hypothetical protein.	2.82654	2.76793	3.52752	1.57009	1.00443	0.778898	1.60106	2.41958	2.41014	1.45695	1.9	1.19424
Os01g0346600	Conserved hypothetical protein.	2.85454	2.94903	2.89361	2.04008	2.44325	1.51449	4.11581	3.56855	3.43625	2.04331	1.60947	2.69482
Os01g0346700	Conserved hypothetical protein.	11.7747	11.9264	10.5802	11.7432	11.9184	10.67	6.87591	13.1769	12.5257	15.8534	17.5648	18.2649
Os01g0347000	Similar to PROPYZAMIDE-HTPERSENSITIVE 1.	0.354405	0.421911	0.363532	0.254533	0.178754	0.208702	0.206833	0.145622	0.292232	0.401179	0.410288	0.487524
Os01g0347100	Protein of unknown function DUF1399 family protein.	5.69371	4.77274	5.01138	5.29976	5.59057	5.35801	7.17959	6.28058	7.38878	4.58264	5.43346	4.7415
Os01g0347150	Non-protein coding transcript.	0	0	0	0	0.0474652	0	0	0	0	0	0	0
Os01g0347200	Conserved hypothetical protein.	2.65684	2.51314	2.12283	1.94579	2.28257	1.76514	4.81964	2.83451	3.35425	2.1482	2.54834	2.57208
Os01g0347300	Conserved hypothetical protein.	2.50868	1.58479	1.5311	2.68007	1.52989	1.86937	4.06927	4.02869	3.38966	4.3839	3.9184	3.58901
Os01g0347500	Similar to Papain-like cysteine proteinase (Fragment).	0.138889	0.746713	0	0	0	0.0587201	0	0.133159	0.583028	0	0.435685	0
Os01g0347600	Ervatamin B (EC 3.4.22.-) (ERV-B).	8.89208	10.645	11.0101	3.87434	3.04434	3.70932	23.2203	20.7448	23.0807	9.89788	9.143	9.16587
Os01g0348000	Similar to Papain-like cysteine proteinase (Fragment).	0.277777	0	0.265935	0.0872809	0	0	0.267008	0	0.437271	0.157219	0	0
Os01g0348600	Similar to glyoxysomal fatty acid beta-oxidation multifunctional protein MFP-a.	78.5661	72.262	74.2871	76.962	73.9035	76.7273	127.374	82.6988	82.0056	75.9185	71.6195	74.466
Os01g0348700	Similar to 60S ribosomal protein L23a (L25).	158.734	152.134	167.906	123.246	125.433	126.979	188.689	167.226	167.972	123.316	129.591	128.947
Os01g0348800	Similar to Salt-stress induced protein (Salt protein).	0	0	0	0.0855468	0	0.201437	0	0	0	0.269667	0.2491	0.149809
Os01g0348900	Jacalin-related mannose-binding lectin, Salinity tolerance, Resistance to M. oryzae	780.809	782.449	788.837	1016.79	1019.86	1092.35	969.615	698.695	645.017	327.663	339.281	356.382
Os01g0349000	Conserved hypothetical protein.	3.00118	3.44963	3.19524	2.06486	2.49125	2.04549	1.89006	2.82776	3.23105	2.81154	3.43576	2.00728
Os01g0349400	Similar to Serine/threonine protein phosphatase PP1 (EC 3.1.3.16) (Fragment).	32.1902	31.3483	32.3613	41.218	39.0685	41.9534	38.1483	32.2276	30.2855	31.4808	33.2662	33.8429
Os01g0349600	Hypothetical protein.	41.1413	49.6701	47.6413	20.6833	22.2932	19.1717	27.5951	42.5183	40.89	26.3846	27.8518	25.2344
Os01g0349800	Similar to Cytochrome P450.	1.12273	0.924692	0.777563	0.810632	0.398697	0.242387	1.2629	1.48866	1.27853	0.784176	0.636946	0.828082
Os01g0350000	Transferase family protein.	1.32151	0.852588	0.897123	0.452983	0.586116	0.46729	1.52433	1.61254	2.0929	0.97915	1.13059	1.6394
Os01g0350100	Hypothetical protein.	0.333784	0.149545	0.213036	0.139838	0	0.141119	0.454528	0.133339	0.35029	0.173175	0.0581699	0.122442
Os01g0350300	Disease resistance protein domain containing protein.	0	0.0674205	0.120056	0	0.0536668	0	0	0.0200381	0	0	0	0.0460012
Os01g0350500	Similar to H0124B04.7 protein.	0	0	0	0	0	0	0	0	0	0	0	0
Os01g0350900	RING-finger E3 ligase, Regulation of plant architecture	23.9263	21.1894	22.7693	29.4424	29.1801	29.0392	28.0694	22.6992	20.4367	22.3474	23.5787	23.1032
Os01g0351100	Similar to Poly.	3.0027	2.71052	2.4843	3.23813	2.2131	3.11889	1.28279	3.30532	3.11229	3.75568	3.64367	3.40642
Os01g0351200	Similar to Poly.	2.46447	1.96294	2.0623	1.29635	1.35938	1.19631	2.08816	2.3803	2.06908	1.92181	2.0902	1.94871
Os01g0351300	Exocyst complex subunit Sec15-like family protein.	20.9816	18.1389	17.5617	18.2776	18.3927	16.609	24.1732	19.7529	19.7478	17.9777	17.8231	18.0879
Os01g0351500	Plant disease resistance response protein domain containing protein.	0	0	0	0	0	0	0	0	0	0	0	0
Os01g0351800	2OG-Fe(II) oxygenase domain containing protein.	5.21889	6.11464	5.89197	3.52719	3.80847	4.83967	8.35303	6.93893	6.58787	5.7126	4.74923	5.85169
Os01g0352100	2OG-Fe(II) oxygenase domain containing protein.	0.966285	0.661192	0.64476	2.28174	2.19922	2.72354	1.43545	0.898348	0.645317	5.15418	4.69985	4.39855
Os01g0352200	Hypothetical protein.	0	0	0	0	0	0	0	0	0	0	0	0
Os01g0352751	Non-protein coding transcript.	0	0	0	0	0	0	0	0	0	0	0	0
Os01g0353400	Similar to Glutathione S-transferase GST 8 (EC 2.5.1.18).	0	0	0	0.0752115	0.0384143	0.1012	0	0	0	0	0	0
Os01g0353501	Hypothetical protein.	0	0	0	0	0	0	0	0	0	0	0	0
Os01g0353600	Similar to AP-3 complex subunit sigma-2.	0	0	0	0	0	0.04451	0	0	0	0	0	0
Os01g0353633	Similar to OSIGBa0157K09-H0214G12.6 protein.	0	0	0	0	0	0	0	0	0	0	0	0
Os01g0353900	Conserved hypothetical protein.	12.2235	12.0654	12.9595	7.20143	8.49037	6.9242	2.45548	10.8494	12.2768	8.08043	7.0273	8.14465
Os01g0354175	Hypothetical protein.	0	0.0740459	0.131854	0	0	0.0582284	0.0661929	0.132044	0	0.0389755	0	0.0757826
Os01g0354200	Similar to Sterol C-14 reductase.	3.87094	3.8281	4.19282	3.14283	3.19227	2.44889	2.74312	4.82191	5.36706	4.92554	4.9192	5.51924
Os01g0354450	Similar to ATP binding protein.	0.240135	0.258209	0.275877	0.543262	0.0616604	0.243661	0.230825	0.184182	0.655225	0.380558	0.60263	0.475677
Os01g0354700	Pre-mRNA cleavage complex II Clp1 domain containing protein.	6.98253	5.54073	5.29068	5.20926	5.537	5.32012	5.85041	4.79711	5.64282	2.32473	2.42074	2.36278
Os01g0355100	Pentatricopeptide repeat domain containing protein.	0.498952	0.621219	0.389687	0.148525	0.109575	0.177642	0.40388	0.27695	0.661423	0.215517	0.281458	0.267321
Os01g0355175	Hypothetical protein.	0	0	0	0	0	0	0	0	0	0	0	0
Os01g0355250	Similar to Salt stress-induced protein.	33.8339	35.6692	36.644	77.0897	74.8645	87.5451	48.6016	33.163	37.2924	33.6456	29.3501	30.6295
Os01g0355400	Similar to BPM3; protein binding.	0	0	0	0	0	0	0	0	0	0	0	0
Os01g0355500	Heat shock protein DnaJ, N-terminal domain containing protein.	11.3464	10.7812	11.6974	12.6779	12.6784	12.3332	8.36903	11.3195	11.0434	11.1784	10.8957	11.7403
Os01g0355600	Galactose-binding like domain containing protein.	24.5277	22.2533	22.5273	25.9055	22.823	26.5668	36.6953	21.8399	23.4829	18.4612	18.8869	18.9526
Os01g0355700	NB-ARC domain containing protein.	0	0	0	0	0	0	0	0	0	0	0.0304014	0
Os01g0355800	Similar to Esterase PIR7A.	1.70176	2.16693	2.10083	0.956857	1.66738	0.870952	1.67883	1.88917	2.3499	2.23052	1.68579	2.51346
Os01g0355900	Peptidase C48, SUMO/Sentrin/Ubl1 family protein.	19.6847	20.6437	19.4465	22.3735	23.8816	24.1795	15.2229	19.2415	18.4266	21.2167	20.7314	19.2446
Os01g0356400	Similar to multidrug resistance protein ABC transporter family.	50.6473	50.6707	52.0626	70.9692	75.971	65.4314	41.4437	48.8213	47.6391	77.0048	74.6896	75.8987
Os01g0356450	Non-protein coding transcript.	0	0	0	0	0	0	0	0	0	0	0	0
Os01g0356500	Thiamin pyrophosphokinase, eukaryotic domain containing protein.	3.87562	3.37607	3.87478	5.31809	5.4167	5.52754	4.05546	4.82105	3.80986	5.6505	5.84795	5.20987
Os01g0356800	Domain of unknown function DUF3406, chloroplast translocase domain containing protein.	0	0	0	0	0	0	0	0	0	0	0	0
Os01g0356900	Similar to Extensin-like protein.	0.0228522	0	0.0656338	0	0.0293392	0	0.109831	0.241003	0.407698	0.530297	0.358429	0.402376
Os01g0356951	Putative long noncoding RNA, Regulation of panicle architecture	0.0649463	0.0698348	0.24871	0	0	0	0.187285	0.373602	0.272632	0.220554	0	0
Os01g0357100	Similar to Ferredoxin-nitrite reductase.	2.58231	2.84482	3.65525	2.80752	2.4916	2.45815	0.837551	2.24795	2.85965	1.89196	2.10382	2.44953
Os01g0357150	Hypothetical protein.	0	0	0	0	0	0	0	0	0	0	0	0
Os01g0357200	Sterol-binding domain containing protein.	7.15609	9.10804	8.94827	3.02863	3.60938	3.70469	5.33447	10.2913	10.1921	6.57136	6.8719	5.82604
Os01g0357400	Similar to Alpha-amylase.	0	0	0	0	0	0	0	0	0	0.033312	0.123085	0
Os01g0357500	Similar to Ferredoxin-nitrite reductase.	0	0	0	1.1374	1.21718	1.56686	0	0	0	1.17074	1.39687	1.09074
Os01g0357800	Pentatricopeptide repeat domain containing protein.	31.067	28.8864	30.6746	37.5079	33.7107	37.1097	24.9519	31.9941	32.7248	25.0033	23.5852	25.6549
Os01g0357900	Similar to RALF.	46.694	53.3618	51.884	32.0015	34.3911	27.5619	33.7712	56.6084	56.8152	65.8154	67.017	63.7983
Os01g0358100	Rapid ALkalinization Factor family protein.	32.6129	39.9332	40.732	33.2562	32.7315	27.4366	36.5468	68.3017	68.3935	112.407	114.97	107.792
Os01g0358300	Non-protein coding transcript.	23.9347	23.0078	23.3347	30.3275	28.3954	27.9646	24.2263	23.1578	23.454	29.9106	28.6882	29.5752
Os01g0358400	Similar to 40S ribosomal protein S4.	1.46967	1.23861	0.646466	0.224653	0.43347	0.335868	1.7945	0.723561	0.958757	0.899262	0.872212	0.590116
Os01g0358551	Conserved hypothetical protein.	0	0	0	0	0	0	0	0	0	0	0	0
Os01g0358700	Similar to Powdery mildew resistance protein PM3b.	0.430733	0.231577	0.481098	0.135341	0.0307225	0.374332	0.805065	0.642387	0.527372	0.0541756	0.0500438	0.237008
Os01g0358800	Similar to N-acetyltransferase.	0	0.0695053	0	0	0	0	0	0	0	0	0	0
Os01g0358900	Similar to GDHB glutamate dehydrogenase.	0	0	0	0	0	0	0	0	0	0	0	0
Os01g0359400	NB-ARC domain containing protein.	14.6721	12.6278	13.9292	11.3977	9.76793	10.7437	34.6024	21.0929	20.7233	8.17409	7.81119	8.17025
Os01g0359600	Disease resistance protein domain containing protein.	4.29792	4.1494	4.28085	3.53493	3.2505	2.77097	8.68456	4.69809	4.40333	2.12634	2.11896	1.56163
Os01g0359800	Similar to NB-ARC domain containing protein.	0.907782	0.897572	0.879071	0.432771	0.442077	0.313214	1.5847	1.14043	1.31403	0.442926	0.490975	0.625812
Os01g0360100	Similar to Powdery mildew resistance protein pm3f (Fragment).	0.709729	0.763149	1.01921	0.747067	0.62645	1.11774	0.562826	0.799528	0.744827	0.502123	0.463828	0.439339
Os01g0360150	Hypothetical protein.	0	0	0	0	0	0	0	0	0	0	0	0
Os01g0360200	Similar to Respiratory burst oxidase homolog.	9.07694	8.99205	9.69221	5.40231	5.39988	5.8996	20.4334	13.6382	12.1367	6.82438	6.82547	6.68197
Os01g0360333	Hypothetical protein.	0	0	0	0.0100761	0	0.0135578	0.0308246	0.0307449	0	0.00907504	0.0167658	0.0617581
Os01g0360600	Dephospho-CoA kinase family protein.	30.4244	29.7293	30.8022	33.6024	29.8329	32.7042	27.7095	31.0653	28.9756	27.3581	28.9102	25.5298
Os01g0361000	Conserved hypothetical protein.	41.1961	39.7849	42.6971	43.7861	42.7983	43.1712	20.8078	47.3388	48.1726	42.2923	42.2242	44.9848
Os01g0361500	Phospholipid/glycerol acyltransferase domain containing protein.	47.4358	42.4466	44.7697	89.1095	90.8972	91.7621	13.9236	20.5265	22.4113	31.2303	31.3095	33.2816
Os01g0361700	Conserved hypothetical protein.	0.442054	0.285196	0.423209	0.222238	0.170262	0	0.424916	0.423817	0.556698	0	0.693348	0.38918
Os01g0361800	Hypothetical protein.	5.87484	4.8688	5.25597	6.31167	5.37694	6.62708	3.73595	4.99298	5.57306	3.73892	3.40682	4.18543
Os01g0362000	Conserved hypothetical protein.	4.96109	5.20706	4.97653	2.78781	3.576	2.49836	3.59691	5.92524	5.56182	3.26793	3.06295	2.92546
Os01g0362100	Esterase/lipase/thioesterase domain containing protein.	6.64203	6.46517	6.8346	16.2797	15.7791	16.7299	3.12062	5.27228	5.84062	14.6154	14.0636	14.4731
Os01g0362400	Conserved hypothetical protein.	9.01617	8.82661	8.43854	4.0592	6.04696	5.43339	3.88057	9.03127	9.10898	10.3204	9.70914	12.2546
Os01g0362533	Conserved hypothetical protein.	6.68634	7.6879	7.16183	2.32974	4.2922	3.86248	4.70897	6.15661	5.48854	3.8968	4.04955	3.49698
Os01g0362800	Conserved hypothetical protein.	1.63986	2.46041	2.59225	1.41398	1.56679	1.12865	0.953105	2.23035	1.76098	1.01449	1.19631	1.59481
Os01g0363000	Hypothetical protein.	0	0	0	0	0	0	0	0	0	0	0	0
Os01g0363300	Uncharacterised protein family UPF0497, trans-membrane plant subgroup domain containing protein.	15.3184	19.3809	18.0079	11.7657	12.3549	14.4289	5.70524	13.8497	15.2974	19.415	19.6912	22.6211
Os01g0363500	Similar to predicted protein.	24.1147	27.6355	25.8688	15.7323	17.0461	16.3329	8.73888	21.1261	21.2223	15.7839	17.4097	17.2812
Os01g0363600	Similar to hydroxyethylthiazole kinase family protein.	3.16563	3.31314	4.0409	1.98936	3.82041	1.94512	1.25773	3.96578	4.25239	4.25234	4.45764	4.59854
Os01g0363900	Ortholog of Arabidopsis HASTY (HST) and human exportin-5 (XPO5), Xpo1 domain protein, Regulation of miRNA accumulation and crown root development	14.2769	13.0537	14.2236	11.3253	11.5884	13.0359	16.0514	15.3563	16.2111	13.961	13.4123	13.5335
Os01g0363950	Hypothetical gene.	0	0	0	0	0	0	0	0	0	0.116052	0	0
Os01g0364000	Hypothetical gene.	1.93761	1.66676	1.54853	1.5247	1.2979	1.40332	2.5589	1.58306	1.80356	0.658	1.1804	0.917823
Os01g0364100	Similar to OSIGBa0145M07.8 protein.	3.1176	2.10021	2.76893	2.06539	1.91691	2.0724	5.16305	3.025	2.97613	1.32871	0.932805	1.32275
Os01g0364400	Protein kinase, catalytic domain domain containing protein.	1.64271	1.22405	1.79341	0.824044	0.545758	0.590947	4.4185	3.73013	3.50839	1.08472	1.13006	1.26862
Os01g0364412	Non-protein coding transcript.	0	0	0	0	0	0	0	0	0	0	0	0
Os01g0364450	Hypothetical gene.	0	0	0	0	0	0	0	0	0	0	0	0
Os01g0364800	Protein kinase, catalytic domain domain containing protein.	5.86227	4.82865	5.63034	3.12903	2.6656	3.73361	14.8822	7.60198	6.96063	3.4775	3.34981	2.7501
Os01g0364900	Conserved hypothetical protein.	1.21102	1.1651	1.15939	0.680926	0.163663	0.269475	0.306335	0.794411	0.936461	0.829726	0.566503	0.596215
Os01g0365000	Protein kinase, catalytic domain domain containing protein.	1.18135	0.889189	0.96134	0.733109	0.502408	0.84908	4.66995	2.85985	2.75849	0.977875	0.941897	0.983173
Os01g0365300	Hypothetical conserved gene.	0	0	0	0	0	0	0	0	0	0	0	0
Os01g0366100	Similar to cDNA clone:J023120H23, full insert sequence.	4.7978	3.65526	3.94019	2.10768	1.98514	2.25436	2.56818	3.89136	4.61747	1.75028	1.86644	1.97684
Os01g0366300	Similar to Receptor protein kinase.	0.71099	0.543648	0.453786	0.178721	0.152137	0.0935189	0.136685	0.469587	0.59692	0.17885	0.123907	0.156487
Os01g0366400	Hypothetical protein.	0	0	0	0	0	0	0	0.020359	0	0	0	0.0116845
Os01g0366501	Hypothetical gene.	0	0	0	0	0	0	0	0	0	0	0	0
Os01g0367100	NAD(P)-binding domain containing protein.	17.186	12.8471	14.0868	9.48706	10.7112	10.2396	6.6192	17.1824	17.1094	15.0237	14.9856	11.5453
Os01g0367201	Non-protein coding transcript.	0.525567	0.0627918	0.0559068	0.0366976	0.0749734	0.197513	0.280662	0.111975	0.245137	0.132207	0	0.0642645
Os01g0367300	Conserved hypothetical protein.	27.6047	23.448	24.4831	24.2712	25.1385	25.3324	32.237	26.453	27.2474	23.8851	23.7163	23.3391
Os01g0367400	Similar to cDNA clone:001-121-G01, full insert sequence.	13.9049	10.8107	12.3356	7.91405	8.73898	8.34296	4.1418	11.4353	10.857	9.2838	7.91189	9.39205
Os01g0367450	Non-protein coding transcript.	0.0501966	0.161925	0	0.0630895	0.032223	0.0848897	0.193002	0	0	0.142054	0	0.0276204
Os01g0367500	Hypothetical conserved gene.	0	0	0	0	0	0	0	0	0	0	0	0
Os01g0367700	Similar to Cyclin-dependent protein kinase-like protein.	46.2475	45.5555	47.791	50.0802	50.7541	52.5215	48.1484	52.602	50.4712	44.4695	45.1857	45.3992
Os01g0367900	Similar to Possible global transcription activator SNF2L1 (SWI/SNF related matrix associated actin dependent regulator of chromatin subfamily A member 1).	23.6095	21.8728	23.0859	21.0044	18.3869	21.6697	23.2212	23.6448	24.4203	29.9156	29.1132	29.8618
Os01g0368000	Similar to cDNA clone:J023132I08, full insert sequence.	5.37399	6.0032	5.54505	3.56476	3.39226	3.13038	7.14581	7.24183	7.01835	8.95588	8.47577	7.29395
Os01g0368500	Protein of unknown function DUF679 domain containing protein.	0.0859165	0.138575	0.205634	0	0.0827293	0.0363243	0	0.453046	0.225413	0.218825	0.0673787	0.047275
Os01g0368600	Conserved hypothetical protein.	0	0	0	0	0	0	0	0	0	0	0	0
Os01g0368700	Protein of unknown function DUF679 domain containing protein.	2.39557	2.20196	2.10849	0.485623	0.892917	0.751441	3.0455	2.51901	3.24392	1.92445	2.54532	1.57327
Os01g0368900	Similar to Glutaredoxin-C1.	46.2633	51.1305	48.0419	12.8164	11.645	12.253	17.2307	21.5599	24.7262	3.76669	3.08658	3.24846
Os01g0369000	Similar to Cullin-1.	84.4615	80.53	78.5739	92.244	85.1401	94.7557	128.193	78.4917	77.6422	80.5675	77.978	77.6765
Os01g0369200	Component of cullin-RING E3 ubiquitin ligase (CRL) complex, Salt/drought stress response, Cold stress response	0.343633	0.151158	0.284122	0.196316	0.320859	0.0792454	0.225212	0.329457	0.45898	0.229855	0.146994	0.206271
Os01g0369300	Potassium transporter 1 (AtPOT1) (AtKUP1) (AtKT1). Splice isoform 2.	0	0	0	0	0	0	0	0	0	0	0	0
Os01g0369366	Hypothetical protein.	0	0	0	0	0	0	0	0	0	0	0	0
Os01g0369500	C2 calcium-dependent membrane targeting domain containing protein.	0	0	0	0	0	0.0597291	0	0	0	0	0.0369309	0
Os01g0369600	Conserved hypothetical protein.	12.3627	11.6404	12.321	9.1872	8.57644	9.30591	5.12434	9.79888	10.091	5.86801	5.56581	5.31785
Os01g0369700	Similar to Glutathione S-transferase GST 8 (EC 2.5.1.18).	15.7389	17.9934	17.0596	5.62745	5.69039	4.417	13.3463	13.095	16.09	9.11282	8.205	8.48602
Os01g0369800	Hypothetical protein.	0	0	0	0	0	0	0	0	0	0	0	0
Os01g0369900	Similar to 12-oxo-phytodienoic acid reductase6.	3.96233	3.99938	3.92421	3.80658	2.7677	3.68419	5.45769	4.83227	5.05047	1.96767	1.57155	1.65398
Os01g0369950	Hypothetical gene.	0	0.0415464	0	0	0	0	0	0.0740884	0.0405489	0	0	0.0212604
Os01g0370000	NADH:flavin oxidoreductase/NADH oxidase, N-terminal domain containing protein.	1.71189	1.64843	2.17706	0.786775	1.50897	1.51234	1.84201	1.54329	1.47478	1.89444	0.96181	0.899783
Os01g0370200	Similar to Glutathione-S-transferase 19E50.	0	0	0.0439268	0	0	0	0	0.04399	0	0	0	0
Os01g0370400	Hypothetical protein.	0	0	0	0	0	0	0	0	0	0	0	0
Os01g0370600	Similar to Glutathione transferase.	0	0	0	0	0	0	0	0	0	0	0	0
Os01g0370750	Non-protein coding transcript.	0.504267	0.456608	0.330316	0	0.221484	0	0.0510228	0.152673	0.0557057	0.0300431	0.0832555	0
Os01g0370900	Similar to Glutathione transferase.	0	0	0	0	0	0	0	0	0	0	0	0
Os01g0371200	Similar to Glutathione-S-transferase 19E50.	0.338362	0.409309	0.242953	0.132897	0.407263	0.411283	0.203278	0.405504	0.266321	0.646344	1.26044	0.651637
Os01g0371300	Hypothetical protein.	0	0	0	0.0387333	0	0	0	0.059093	0	0	0	0
Os01g0371400	Similar to Glutathione s-transferase gstf2.	1.23333	0.884108	1.37754	0.258351	0	0.289686	0.395172	0.39415	1.0067	0.387807	0.501522	0.150807
Os01g0371500	Similar to Glutathione-S-transferase 19E50.	25.4092	27.4179	28.2661	25.3853	23.3467	22.2986	59.0393	47.4353	51.5006	20.8378	21.026	17.2797
Os01g0372100	Hypothetical gene.	5.67359	6.14905	4.00912	4.15965	4.19129	3.82652	0	1.72684	1.7957	0.866512	1.08293	1.23883
Os01g0372350	Conserved hypothetical protein.	5.90635	5.79866	6.36976	4.06379	3.31194	4.24412	3.16407	5.12552	5.90444	3.54113	2.64858	2.83888
Os01g0372400	Glutathione S-transferase, C-terminal-like domain containing protein.	0.100149	0.107687	0	0	0.0321445	0.169366	0.529463	0.0480086	0.105101	0	0.02618	0
Os01g0372450	Hypothetical protein.	0	0	0	0	0	0	0	0	0	0	0	0
Os01g0372500	Similar to Leucoanthocyanidin dioxygenase (EC 1.14.11.19) (LDOX) (Leucocyanidin oxygenase) (Leucoanthocyanidin hydroxylase).	0.025856	0.111209	0	0.0487455	0	0	0.422511	0.0991573	0.217077	1.43415	1.35181	1.16662
Os01g0372700	Similar to Asparaginyl-tRNA synthetase, cytoplasmic 1 (EC 6.1.1.22) (Asparagine-- tRNA ligase 1) (AsnRS 1).	1.90671	1.88286	2.30972	1.0515	1.22399	1.02	1.45875	2.05189	2.14393	1.44257	1.52583	1.48809
Os01g0372866	Hypothetical gene.	0	0	0	0	0	0	0	0	0	0	0	0
Os01g0373200	Hypothetical conserved gene.	0	0	0	0	0.046875	0	0.140381	0	0	0	0	0
Os01g0373400	Homeodomain-like containing protein.	2.26236	1.84292	1.4877	2.44134	1.643	1.65213	2.43825	1.88421	1.46292	0.995924	0.872177	1.93644
Os01g0373500	Protein of unknown function DUF594 domain containing protein.	0.0881832	0.113785	0.0506543	0	0.0452864	0.0745653	0.0508587	0.118363	0.0555265	0	0.0737668	0.0970446
Os01g0373700	Conserved hypothetical protein.	1.91809	1.99371	2.63205	1.20537	1.47755	2.43282	1.78227	1.90026	1.94584	1.01324	2.54048	1.75903
Os01g0373800	Non-protein coding transcript.	4.0892	2.74812	3.14588	4.68061	4.03125	3.70469	4.77295	1.68021	2.22234	2.68641	2.5197	2.73221
Os01g0374000	Similar to Glutathione S-transferase I (EC 2.5.1.18) (GST-I) (GST-29) (GST class- phi).	0.0487098	0.157128	0	0.091831	0	0	0	0	0	0	0.0254666	0
Os01g0374100	Non-protein coding transcript.	0	0	0	0	0	0	0	0	0	0	0	0
Os01g0374200	Pentatricopeptide repeat domain containing protein.	1.04267	0.620637	0.873443	0.304218	0.322712	0.409339	1.64655	0.785444	0.840215	0.611217	0.506194	0.379067
Os01g0374501	Similar to mTERF family protein.	0	0	0	0.0608602	0	0.16378	0.0930911	0	0	0	0	0
Os01g0374600	Similar to Laccase-21.	0.199326	0.0535823	0.0477071	0.219207	0.0639773	0.126408	0	0.0955516	0.183035	0.0282041	0.0781592	0.0411293
Os01g0374900	Zinc finger, RING/FYVE/PHD-type domain containing protein.	27.4074	24.5133	24.6368	25.4581	23.5124	24.4431	37.8782	23.8549	23.9579	17.6211	17.3172	19.0247
Os01g0375000	GTP1/OBG domain containing protein.	19.0237	17.2009	18.9328	11.2287	12.8833	11.8434	19.6792	20.9475	19.7142	16.5921	16.7558	16.8169
Os01g0375100	Similar to DnAJ-like protein slr0093.	11.2421	9.68211	10.3854	8.45769	6.99783	8.08238	23.1285	9.80778	10.3443	5.65124	5.33723	4.88423
Os01g0375200	Similar to shikimate biosynthesis protein aroDE.	15.6604	14.31	15.9358	15.2484	14.0664	14.9079	15.7682	14.1085	14.8103	22.0282	24.1739	23.4618
Os01g0375500	Similar to Shikimate biosynthesis protein aroDE.	2.85493	3.42797	2.64211	0.448527	0.458171	1.30761	2.83572	2.82839	2.6965	1.562	1.91553	1.152
Os01g0376200	Non-protein coding transcript.	5.88421	7.50817	7.28581	3.30335	4.12983	2.58727	0.603316	6.5441	5.43418	3.73005	3.48659	4.48968
Os01g0376600	Hypothetical conserved gene.	1.10049	1.26784	1.42985	0.0987959	0.706442	0.0664672	0.151117	0.376817	0.24748	0	0.57536	0
Os01g0376700	Similar to Sucrose-phosphatase (EC 3.1.3.24).	8.38583	8.85208	9.1053	9.25438	10.0442	9.70664	10.125	7.99086	9.39081	10.2161	10.3192	9.73495
Os01g0377000	Cytochrome P450 family protein.	0.48393	0.966374	0.683918	1.11508	1.03551	0.954795	0.398716	0.596528	0.943172	0.456499	0.638549	0.34236
Os01g0377250	Similar to Cytochrome P450 CYP71K15.	0	0	0	0	0	0	0	0	0	0	0	0
Os01g0377500	Similar to Ania-6a type cyclin.	30.8389	28.2617	29.1607	34.7883	34.8053	32.9874	20.4133	30.1661	28.7315	27.4014	25.3466	28.3224
Os01g0377700	NPL4 domain containing protein.	13.1237	12.2579	11.8791	9.10566	9.06135	9.24749	12.7399	14.0167	14.2164	12.1128	12.6089	13.0912
Os01g0378100	Plant peroxidase domain containing protein.	8.68287	9.48652	9.03439	9.02695	8.36077	7.56627	8.03762	12.9554	13.4193	13.4001	13.6261	12.8353
Os01g0379101	Conserved hypothetical protein.	1.54089	0.596475	0.826113	0.154933	0.316529	0.20847	1.42191	1.89098	1.81115	0.802359	0.741165	0.983526
Os01g0379400	Cyclin-like F-box domain containing protein.	3.79663	3.71127	4.09371	3.39809	3.16343	2.99144	6.94868	4.39375	4.06488	4.14577	4.53134	4.46302
Os01g0379800	Similar to HAT family dimerisation domain containing protein.	0	0	0	0	0	0	0	0	0	0	0	0
Os01g0380800	F-box domain, cyclin-like domain containing protein.	0	0	0	0	0	0	0	0	0	0	0	0
Os01g0381325	Conserved hypothetical protein.	0	0	0	0	0	0	0	0	0	0	0	0
Os01g0382000	Similar to Pathogenesis-related protein PRB1-2 precursor.	47.3551	55.5387	51.1229	7.78507	7.95247	6.33578	44.2708	63.9357	65.2666	39.1859	42.6742	40.0473
Os01g0382200	Transferase family protein.	0.881967	0.825983	1.14398	0.214548	0.438322	0.312741	1.03921	1.82755	2.47817	0.869546	0.35699	0.485297
Os01g0382400	Similar to Pathogenesis-related protein PRB1-2 precursor.	114.892	126.958	124.163	78.4699	84.9427	72.1202	228.989	173.531	158.77	97.1688	96.9227	106.802
Os01g0382450	Similar to Kinesin heavy chain (Fragment).	0	0	0	0	0	0	2.53826	4.36842	5.0534	4.27857	4.46659	4.21653
Os01g0382500	Conserved hypothetical protein.	0	0	0	0	0	0	0	0	0	0	0	0
Os01g0382700	Similar to stress regulated protein.	35.2284	34.899	33.7265	28.6396	28.192	30.3313	23.3658	31.5061	34.4514	27.6695	28.3167	29.932
Os01g0382900	Conserved hypothetical protein.	0.808212	0.608331	0.902715	0.423249	0.587996	0.27336	0.12948	0.671554	0.508908	0.564175	0.394381	0.489185
Os01g0383001	Hypothetical conserved gene.	0	0	0	0	0	0	0	0	0	0	0	0
Os01g0383100	Hypothetical conserved gene.	3.25212	3.00277	3.04579	2.16589	1.76997	2.22682	4.00948	2.96545	2.87504	2.73099	2.26396	2.29518
Os01g0383700	Similar to LEC14B protein.	31.7501	27.1028	28.6992	45.533	41.615	45.8729	24.501	24.6125	27.9937	26.4507	24.8519	25.2132
Os01g0383900	Peptidase S59, nucleoporin family protein.	1.16352	1.19423	1.02953	1.11893	0.611104	0.69316	1.50816	1.18313	1.31356	1.2173	1.01386	1.16404
Os01g0384300	Similar to RKF3 (RECEPTOR-LIKE KINASE IN IN FLOWERS 3); kinase.	1.73215	1.94179	1.7818	7.61969	7.71255	6.88702	2.23181	2.40271	2.66871	6.82095	6.85952	6.32701
Os01g0384375	Non-protein coding transcript.	0	0	0	0	0	0	0	0	0	0	0	0
Os01g0384450	Similar to H0124E07.4 protein.	0.239018	0.385512	1.02973	0.225306	0.537019	0.555793	0.574378	0.572893	0.313547	0.338204	0.249928	0.263036
Os01g0384800	Conserved hypothetical protein.	58.8738	68.1748	61.9521	122.851	129.046	116.392	34.1483	35.7485	34.8004	107.342	113.152	105.187
Os01g0384901	Hypothetical gene.	0	0.0148017	0.0131788	0.0173013	0	0	0	0	0	0	0	0
Os01g0385000	Conserved hypothetical protein.	0	0	0	0	0	0	0	0	0	0	0	0
Os01g0385400	Similar to C4-dicarboxylate transporter/malic acid transport protein.	0.696797	0.845301	0.855245	1.19015	0.779906	1.19349	0.79	0.479627	0.843756	0.606738	0.672557	0.688169
Os01g0386500	Conserved hypothetical protein.	0.555554	0.398247	0.421064	0.465498	0.193175	0.724215	0	0.133159	0	0.0262032	0	0.0254742
Os01g0386600	TGF-beta receptor, type I/II extracellular region family protein.	7.1104	10.2868	12.2531	2.11231	2.3237	2.29563	6.71046	5.82549	5.83395	2.92684	1.82494	2.56088
Os01g0386700	Similar to BSK1 (BR-SIGNALING KINASE 1); ATP binding / binding / kinase/ protein kinase/ protein tyrosine kinase.	153.642	147.852	152.78	210.834	197.012	203.819	26.4466	146.146	148.104	155.416	156.818	171.127
Os01g0387133	Hypothetical gene.	4.44831	3.24019	3.70917	2.25437	2.21073	1.30435	2.75862	4.74631	4.66829	2.35527	1.31288	1.85548
Os01g0387566	Conserved hypothetical protein.	0	0	0	0	0	0	0	0.0640895	0.350765	0	0	0
Os01g0387865	Hypothetical conserved gene.	0.0139454	0	0	0.429417	0.43865	0.542424	0.0268095	0.0133701	0.0292701	0.552506	0.408295	0.399015
Os01g0388000	Similar to Cytochrome P450 monooxygenase CYP72A5 (Fragment).	7.9895	7.46487	7.79742	5.1914	5.35282	6.03422	9.20825	10.0397	11.3151	6.91467	6.44814	6.76499
Os01g0388101	Similar to Cytochrome P450 monooxygenase.	2.45721	4.06486	5.15731	1.48478	2.36606	2.15766	1.18097	4.98351	4.46318	2.30009	2.86584	3.58817
Os01g0388200	Conserved hypothetical protein.	9.2441	7.08443	9.01092	1.83782	2.30891	1.96124	3.06961	9.47508	7.97266	2.66359	2.89982	3.5883
Os01g0388500	Similar to Fibronectin, type III-like fold.	45.2022	40.4501	36.1104	45.2742	44.326	47.8826	38.7978	49.7471	50.8933	32.8977	29.267	33.163
Os01g0388700	Protein of unknown function DUF679 family protein.	0.38101	0.36872	0.145907	0.0478872	0.0978337	0	0.84235	0.547938	0.599779	0.0862591	0.278881	0.0419297
Os01g0389200	Protein of unknown function DUF679 family protein.	2.55084	2.78855	1.18034	3.09915	4.28473	3.81055	2.90147	1.67116	2.54314	1.05875	1.24473	1.0293
Os01g0389700	Protein of unknown function DUF679 family protein.	12.2306	14.9271	15.2135	20.9262	17.5365	19.7968	25.3579	14.1654	16.1146	18.7461	21.0737	21.0737
Os01g0390300	Nucleic acid-binding, OB-fold domain containing protein.	8.74014	7.10071	8.40885	12.5582	14.1443	13.6221	6.9907	8.35888	8.56087	13.0572	13.5168	14.1308
Os01g0390400	Nucleic acid-binding OB-fold domain containing protein.	16.5435	13.4244	14.2737	18.2168	16.6651	18.5478	9.30952	11.6999	12.4414	14.4508	13.7479	14.2405
Os01g0390600	Pentatricopeptide repeat domain containing protein.	5.12203	4.96002	4.38749	4.03762	3.61489	3.42558	4.04529	4.88201	4.8095	3.17027	2.8032	2.77716
Os01g0390900	Similar to Dual specificity protein phosphatase 9.	4.54823	4.2191	4.34437	5.19319	4.22918	5.49157	7.39321	5.2886	4.795	6.05568	5.88222	6.25946
Os01g0391100	Hypothetical protein.	3.41923	2.89122	2.81241	2.07811	1.90124	1.85621	1.35016	2.17006	2.3501	1.14934	0.969361	1.13061
Os01g0391500	Hypothetical conserved gene.	14.2093	13.7303	14.0448	16.5678	14.4095	16.5287	6.22013	15.4825	14.6097	13.422	13.342	14.2954
Os01g0391600	Conserved hypothetical protein.	0.539955	0.420432	0.76649	0.374422	0.406378	0.314876	0.286356	0.321318	0.605737	0.221303	0.253097	0.122941
Os01g0391800	Conserved hypothetical protein.	1.00271	1.10448	0.866306	0.537912	0.816367	0.754804	0.235081	0.914447	1.7966	0.636732	0.703247	0.632476
Os01g0391951	Non-protein coding transcript.	0	0	0	0	0	0	0	0	0	0	0	0
Os01g0392100	Conserved hypothetical protein.	14.2905	13.3618	13.2847	13.8612	13.8933	15.6737	12.3429	14.2966	15.4862	14.1252	14.0495	14.359
Os01g0392600	Hypothetical protein.	159.661	155.622	158.934	96.5825	102.098	95.3756	92.6891	86.6365	93.0059	5.76783	4.87814	5.62991
Os01g0392800	Similar to DET1-like protein.	48.2187	43.5121	42.9297	52.1816	46.3167	54.2204	25.9267	41.6375	46.9945	11.3388	13.0022	13.6166
Os01g0393000	Hypothetical conserved gene.	45.5302	48.3549	47.9988	36.1809	33.5427	40.3938	17.3505	45.1438	46.3774	32.5511	33.2413	34.5909
Os01g0393100	Similar to CUC2.	0	0	0	0	0	0	0	0	0	0	0	0
Os01g0393200	Conserved hypothetical protein.	0	0	0	0	0	0	0	0	0	0	0	0
Os01g0393300	Similar to H0306B06.1 protein.	0.280941	0.654522	0.358619	0.1177	0	0.356334	0.0450082	0.0897837	0.049139	0	0.146882	0
Os01g0393400	Similar to MDR-like ABC transporter.	3.42592	5.17147	3.97368	1.82171	2.41068	1.00276	2.40649	3.09509	3.11135	1.75259	1.79115	1.77634
Os01g0444100	Conserved hypothetical protein.	1.86868	0.334889	1.04359	0	0.0999646	0.131675	1.0478	3.13529	2.28794	1.58648	2.19823	2.48489
Os01g0495200	Conserved hypothetical protein.	0	0	0	0	0	0	0	0	0	0	0	0
Os01g0495701	Hypothetical conserved gene.	5.18251	5.31273	4.13893	1.36685	0.982539	0.874167	14.3511	13.7734	14.2029	11.7178	11.7086	11.9533
Os01g0495900	Chloroplast RNA splicing and ribosome maturation (CRM) domain containing protein, Splicing of group IIA and group IIB introns, Regulation of chloroplast development	40.098	36.9171	36.5899	37.4679	37.8597	36.3042	62.1794	42.3111	40.9405	45.4005	44.2298	44.4111
Os01g0496900	Conserved hypothetical protein.	7.05552	7.70923	6.67673	5.82647	5.48105	5.9935	4.80847	7.17063	7.37023	6.52954	5.28187	5.54992
Os01g0497400	Annexin domain containing protein.	0.0611771	0	0.058569	0	0	0	0.117611	0	0	0.173128	0	0
Os01g0498200	Conserved hypothetical protein.	57.8423	56.5418	54.1794	178.235	171.091	192.856	76.1713	66.0678	71.8168	137.279	132.539	135.666
Os01g0498300	Glycosyltransferase AER61, uncharacterized domain containing protein.	2.25734	2.42725	2.85965	12.2943	13.6271	11.2597	1.44655	0.874432	1.29217	10.6727	11.2893	10.8526
Os01g0498802	Non-protein coding transcript.	0.522282	0.441252	0.321439	0.0468877	0	0.157724	0	0.1073	0	0	0.0780174	0
Os01g0499300	Mov34/MPN/PAD-1 family protein.	19.2844	16.8504	17.5583	24.8994	24.409	26.6015	19.1651	19.2723	20.0666	22.364	21.6172	21.9117
Os01g0500100	Conserved hypothetical protein.	3.09438	2.85196	2.20068	1.27787	1.81613	0.485925	0.679865	1.44098	0.649481	0.650514	0.231116	0.681065
Os01g0500400	Conserved hypothetical protein.	5.52497	4.49071	5.58098	1.88637	2.48547	2.17035	1.25451	4.92166	5.25034	2.43764	2.54741	3.15977
Os01g0500500	Hypothetical conserved gene.	14.3558	13.3802	12.6876	11.7298	12.5769	12.3876	16.2876	14.5391	15.4207	11.0639	11.7197	10.4891
Os01g0500600	Hypothetical protein.	11.0574	9.21013	9.98603	5.3452	4.37769	4.62446	6.55512	10.2579	10.2262	3.47126	3.36255	3.9823
Os01g0500750	Non-protein coding transcript.	0.103816	0.0558149	0.248475	0.13048	0	0.219459	0.0498954	0	0.381324	0	0.0542772	0.228496
Os01g0500825	Conserved hypothetical protein.	2.27566	1.80512	1.42862	1.05497	1.07766	0.804391	2.04399	1.60951	1.29197	0.781244	0.936209	0.677401
Os01g0500900	Rossmann-like alpha/beta/alpha sandwich fold domain containing protein.	17.4468	17.6923	18.9889	12.2565	13.5823	13.1333	17.3839	14.0978	15.382	19.4015	18.8611	19.0699
Os01g0501000	Conserved hypothetical protein.	12.8565	13.0205	11.9864	9.95827	10.6282	12.0878	8.51416	14.4402	14.2768	13.2418	12.6423	15.1973
Os01g0501700	Similar to TATC (CpTatC).	71.9517	72.083	72.5186	49.1737	47.4729	47.876	53.6042	71.3251	71.495	48.9186	54.0037	50.5372
Os01g0501800	Similar to Photosystem II oxygen-evolving complex protein 1 (Fragment).	1680.36	1864.83	1799.28	2236.57	2447.79	2127.24	2175.26	1919.4	1918.73	3229.8	3215.56	3187.38
Os01g0502300	Similar to palmitoyl-acyl carrier protein thioesterase.	0	0	0	0	0	0	0	0	0.143814	0	0	0
Os01g0502400	2OG-Fe(II) oxygenase domain containing protein.	36.7796	32.2791	34.0371	32.4119	31.8713	34.3918	35.9794	37.8067	34.0003	31.1473	29.5441	30.5151
Os01g0502700	Similar to Histone H2A.	11.746	12.3452	13.3167	2.27549	1.98426	1.6429	3.39568	8.12856	10.9366	14.096	15.3758	16.2065
Os01g0502800	RNA recognition motif domain domain containing protein.	41.7507	39.0236	39.8483	38.1899	40.8453	45.4903	12.3389	40.6825	46.0532	29.6407	29.1192	31.3035
Os01g0502900	Similar to Histone H2B.2.	25.5387	21.3213	22.8597	17.8758	17.5271	19.0929	7.48431	18.4136	21.681	19.9192	14.3835	17.3657
Os01g0503400	Similar to cDNA clone:J013164K10, full insert sequence.	17.7322	15.9958	17.8737	23.4923	21.6835	23.5385	26.6009	25.1526	24.8782	23.9718	22.1625	24.8404
Os01g0504100	Protein of unknown function DUF250 domain containing protein.	9.47301	10.9113	8.57021	2.9669	4.27052	3.0848	11.8463	16.4303	16.73	7.01002	6.63567	8.01269
Os01g0504300	Non-protein coding transcript.	0	0	0	0	0	0	0	0	0	0	0	0
Os01g0504500	Multi antimicrobial extrusion protein MatE family protein.	7.6013	8.00137	8.08157	7.80384	7.30905	7.63513	9.46782	7.61758	7.76728	6.37639	5.87335	6.8374
Os01g0504950	Hypothetical gene.	0.0570491	0	0.0204814	0.0134441	0.0549328	0.054269	0.0274187	0.0273478	0.0449028	0.0242169	0.0260983	0.0196193
Os01g0505400	Similar to 2-hydroxyphytanoyl-CoA lyase.	0	0	0	0	0	0	0	0	0	0	0	0
Os01g0505500	Pentatricopeptide repeat domain containing protein.	1.8944	2.35445	2.68513	2.04084	1.73727	1.47703	3.45273	2.64182	2.50447	1.93555	1.04189	1.25898
Os01g0505600	EF-Hand type domain containing protein.	3.46441	2.63246	3.44939	3.13505	2.60941	3.59341	2.04246	2.21433	2.22992	3.32032	3.18784	2.23669
Os01g0505700	Conserved hypothetical protein.	1.42218	2.45388	2.12149	0.789811	0.891719	1.20256	2.67051	2.6319	2.56851	1.68476	1.57356	2.02007
Os01g0505866	Hypothetical gene.	0	0	0	0	0	0	0	0	0.0645869	0	0	0
Os01g0506100	Pentatricopeptide repeat domain containing protein.	2.96131	3.14489	3.71008	1.94137	1.40813	1.42202	3.53177	3.55769	3.12694	2.12095	2.32236	2.19271
Os01g0506200	Tetratricopeptide-like helical domain containing protein.	10.9454	10.1377	10.7693	14.901	16.7279	15.9698	7.02052	10.4163	11.4018	12.3327	13.2221	14.0046
Os01g0507000	Conserved hypothetical protein.	25.0432	24.6141	24.3034	17.1517	14.4277	17.2571	11.0253	20.4696	20.4556	11.8903	12.9653	14.1432
Os01g0507300	Protein of unknown function DUF92, transmembrane family protein.	30.1038	27.3371	26.746	27.4328	22.4218	23.5128	43.1551	30.0252	34.1393	24.6746	24.0465	23.8451
Os01g0507500	Transcription elognation factor Eaf, N-terminal domain containing protein.	51.1256	48.6356	47.5928	57.9637	53.6693	58.9459	80.3641	49.9103	48.1623	44.8347	43.5222	47.6582
Os01g0507700	Heavy metal transport/detoxification protein domain containing protein.	46.3002	50.1744	48.524	46.4628	44.9312	42.0073	63.7224	84.885	78.7738	56.0536	54.3864	59.2088
Os01g0507900	Similar to NClpP3 (ATP-dependent Clp protease proteolytic subunit ClpP3).	43.7296	49.1328	44.8422	42.1878	40.2794	43.0931	48.7672	48.7353	47.06	50.242	50.175	48.4841
Os01g0508000	Similar to Beta-mannosidase 2.	8.12347	8.61426	8.98024	7.33312	7.93736	8.04543	12.0363	10.4347	10.7389	16.3844	14.513	15.2989
Os01g0508050	Non-protein coding transcript.	0	0	0	0	0	0	0	0	0	0.0489861	0	0
Os01g0508100	Ferritin/ribonucleotide reductase-like family protein.	5.90386	5.57406	5.51431	1.17638	0.647056	1.52199	0.761277	4.00363	3.92906	2.48577	2.2209	1.70352
Os01g0508300	Conserved hypothetical protein.	2.81976	3.05131	3.23258	1.46726	1.34893	1.56423	2.64138	3.63328	2.94036	2.23637	1.53058	2.07533
Os01g0508500	Conserved hypothetical protein.	16.3554	27.6359	23.2742	15.1725	17.2843	14.5353	6.41686	15.894	16.055	41.3101	43.2784	40.8955
Os01g0509400	Conserved hypothetical protein.	0.0474176	0.203946	0.181584	0.17879	0	0.24057	0	0.545537	0.348337	0.37573	0.148746	0.104365
Os01g0509700	Conserved hypothetical protein.	0.347532	0.329727	0.645861	0.462489	0.20997	0.380294	0.0982526	0.254796	0.557805	0.300835	0.34202	0.562434
Os01g0509750	Similar to Anther-specific proline-rich protein APG.	0	0	0	0	0	0	0	0	0	0	0.10091	0
Os01g0509800	Similar to Anther-specific proline-rich protein APG.	0.115157	0.371474	0.330743	0.144735	0.147847	0.486867	0	0	0	0	0.240827	0
Os01g0509900	F-box domain, Skp2-like domain containing protein.	1.71466	2.4144	2.89228	1.25712	1.33657	1.88138	1.78553	2.68116	3.08478	2.35688	3.08426	2.79675
Os01g0510100	MAP kinase kinase 1.	53.8346	52.4869	52.7104	63.247	63.2707	67.3465	63.2775	57.501	57.398	63.8556	69.6508	65.501
Os01g0510200	Conserved hypothetical protein.	14.9002	17.8424	16.6641	10.6405	11.9127	9.27759	20.1167	21.8828	20.1149	26.4501	30.9482	28.6584
Os01g0510500	Conserved hypothetical protein.	14.2417	12.5014	11.8153	17.5145	15.3596	18.8843	22.0173	14.81	14.8603	13.8778	12.1143	11.1981
Os01g0510600	Homolog of fluorescent (FLU) in Arabidopsis thaliana, Tetratricopeptide repeat (TPR)-containing protein, Regulation of chlorophyll biosynthesis	56.4612	49.8193	51.5999	62.2401	62.2538	67.6742	72.6635	56.32	60.7298	62.4089	65.8544	66.1259
Os01g0510701	Hypothetical conserved gene.	6.18728	7.83574	6.05514	3.75862	2.60376	3.83664	1.65206	6.45932	8.15264	3.50193	5.85868	4.08542
Os01g0510800	Histone-fold domain containing protein.	26.8201	24.6461	26.6432	31.2086	28.7921	30.4693	24.81	28.8828	27.6479	28.6906	26.5749	27.239
Os01g0510901	Conserved hypothetical protein.	0.133381	0.207163	0.156071	0.353906	0.204542	0.122182	0.064105	0.191818	0.132201	0.276805	0.406786	0.130475
Os01g0511000	Similar to LOB domain protein 40.	12.4059	13.7771	14.7698	14.643	16.0022	11.0797	11.1989	12.2006	13.8427	22.3804	23.6204	20.9425
Os01g0511100	UspA domain containing protein.	62.4249	71.4582	62.171	59.1198	54.8567	55.8222	35.834	27.6671	26.9755	30.0456	31.9903	29.2098
Os01g0511200	Conserved hypothetical protein.	27.6031	25.591	24.7931	15.2726	19.4968	17.3693	33.2267	27.5369	27.8529	19.976	21.5815	21.6516
Os01g0511300	Proteasome component region PCI domain containing protein.	21.6417	19.8253	21.9149	14.8799	14.4155	15.6706	30.434	23.8989	23.0824	20.0563	20.1735	20.365
Os01g0511400	Similar to plant-specific domain TIGR01568 family protein.	0	0	0	0	0	0	0	0	0	0	0	0
Os01g0511600	Plastidic glycolate/glycerate transporter, Photorespiration and plant growth	45.9111	44.9544	44.0843	23.2944	22.7844	21.3824	21.7745	37.4116	36.5493	27.7164	27.8588	25.5706
Os01g0511700	Conserved hypothetical protein.	9.85205	11.1494	11.7318	8.46521	8.19828	7.66211	5.43653	11.6904	10.6903	4.83611	3.83136	5.95644
Os01g0511800	Conserved hypothetical protein.	2.58114	2.61724	2.39428	3.21889	3.1164	3.19465	0.719897	2.29515	2.0351	2.23298	1.82494	2.17086
Os01g0512100	Similar to Chaperone protein dnaJ 15 (Protein ALTERED RESPONSE TO GRAVITY) (AtARG1) (AtJ15) (AtDjB15).	26.2304	28.2047	26.0055	31.1448	28.2849	32.3204	21.2132	27.9291	28.5598	29.1783	27.1376	29.1437
Os01g0512200	Clathrin/coatomer adaptor, adaptin-like, N-terminal domain containing protein.	9.23195	8.50267	8.47429	6.80696	8.2918	7.44036	14.2816	9.37914	8.97287	7.1401	6.91778	7.41048
Os01g0512400	Conserved hypothetical protein.	1.07832	0.507275	0.774263	0.296469	0.25958	0	1.68434	1.16307	0.070728	0.267014	1.09231	0.185419
Os01g0512700	Zinc finger, C2H2 domain containing protein.	0.56086	1.20615	1.28868	0.0704915	0	0	1.18605	1.07544	1.41263	0.952322	0.96766	1.111
Os01g0512800	CS-like domain domain containing protein.	0	0	0	0	0	0	0	0	0	0	0	0
Os01g0513100	Similar to Protein phosphatase 2C ABI2.	25.1064	22.9824	21.2947	25.321	22.3533	28.7308	28.6549	25.8845	22.538	24.4839	21.574	23.5496
Os01g0513200	Hypothetical conserved gene.	5.80977	5.7711	5.7316	9.06142	7.87812	8.79585	4.99948	5.3579	5.37704	8.43675	7.53874	8.47606
Os01g0513400	Protein of unknown function DUF789 family protein.	28.7562	27.5184	26.7678	24.5772	26.8328	25.8169	26.5655	23.9173	24.7344	25.3272	24.9711	27.4532
Os01g0513500	Hypothetical gene.	1.89952	2.56771	2.41606	0.613904	0.505167	0.871926	1.25203	1.89921	2.99018	0.829369	0.567493	0.477805
Os01g0513700	Sybindin-like protein family protein.	31.6064	31.3448	31.2168	31.7795	27.5	27.7829	32.2607	32.7877	31.9763	41.9037	39.4211	39.8121
Os01g0513800	Similar to Brix domain containing protein 1 homolog.	5.42861	5.80442	5.60594	1.70573	1.33128	1.40545	2.05208	5.17542	6.08114	2.60648	2.35985	2.55075
Os01g0513850	Hypothetical protein.	0	0	0	0	0	0	0	0	0	0	0	0
Os01g0513900	Similar to Kinesin heavy chain (Fragment).	2.90464	2.57348	2.38504	0.738342	0.628515	0.754303	2.63518	2.13815	1.71252	4.48866	4.0212	4.38175
Os01g0513950	Hypothetical protein.	0	0	0	0	0	0	0	0	0	0	0	0
Os01g0514000	Non-protein coding transcript.	52.304	51.3995	53.4984	55.6897	53.5106	56.4665	45.8674	51.4776	50.6071	42.5357	42.2836	41.9312
Os01g0514300	Armadillo-type fold domain containing protein.	12.3426	11.1153	11.6383	13.6809	13.8423	14.772	11.7747	11.0307	11.6403	13.5386	13.4681	13.162
Os01g0514450	Pentatricopeptide repeat domain containing protein.	0.316587	0.729462	0.60618	0.113686	0.174196	0.305939	0.347786	0.52033	0.332243	0.435163	0.260101	0.472828
Os01g0514600	Similar to Fimbrin 1 (AtFIM1).	5.07403	4.06146	4.65596	2.99508	2.85136	2.46736	5.54736	4.95796	4.15109	5.10143	4.83949	5.92287
Os01g0514700	Serine/threonine protein kinase-related domain containing protein.	0	0	0.0300905	0	0	0	0	0.0150669	0	0	0	0.043236
Os01g0514850	Hypothetical protein.	0	0	0	0	0	0	0	0	0	0	0	0
[truncated: 35,858 more rows]
